# Supplementary material for: Metabolism of l-arabinose converges with virulence regulation to promote enteric pathogen fitness
Source: Nat Commun. 2024 May 25;15:4462. doi: 10.1038/s41467-024-48933-7 (PMC11127945; doi:10.1038/s41467-024-48933-7)
Supplement: Supplementary file 4 — Supplementary Data 1 [file 41467_2024_48933_MOESM4_ESM.xlsx]

## Sheet: Upregulated
Feature ID	Fold change	Log2 FC	FDR p-value correction	Function
araH	151.81	7.24612	3.49e-136	High-affinity L-arabinose transport system
ygeA	149.37	7.22275	1.08e-126	Amino acid racemase
araF	145.09	7.1808	5.17e-137	L-arabinose ABC transporter periplasmic binding protein
araE	139.81	7.12732	1.39e-131	L-arabinose:H+ symporter
araG	126.13	6.97877	1.42e-132	L-arabinose ABC transporter ATP binding subunit
araD	98.47	6.62161	2.16e-109	L-ribulose-5-phosphate 4-epimerase
araA	59.08	5.8846	4.47e-107	L-arabinose isomerase
lysR	46.53	5.54009	6.61e-89	DNA-binding transcriptional dual regulator
Z0417	43.15	5.43129	6.77e-75	Putative ATP-binding component of transport system
araB	42.78	5.41886	3.31e-98	L-ribulokinase
Z0415	26.51	4.72846	1.55e-79	Putative periplasmic binding protein
ninG	21.44	4.42223	0.04	Unknown protein encoded by prophage CP-933K
araJ	12.75	3.67243	1.19e-38	Putative transport protein
rutE	10.91	3.44758	2.01e-32	Putative malonic semialdehyde reductase
rutF	9.22	3.20477	4.27e-29	FMN reductase
ddpB	9.04	3.17632	5e-14	Putative D,D-dipeptide ABC transporter membrane subunit
rutA	8.32	3.05658	4.4e-30	Pyrimidine monooxygenase
nac	8.1	3.01792	9.5e-30	DNA-binding transcriptional dual regulator
cbl	8.08	3.01436	2.51e-29	DNA-binding transcriptional activator
rutB	8.05	3.00899	5.29e-28	Ureidoacrylate amidohydrolase
rutD	7.64	2.93357	9.66e-27	Putative aminoacrylate hydrolase
rutC	7.53	2.91265	1.21e-25	3-aminoacrylate deaminase
glnK	7.4	2.88753	6.52e-27	Nitrogen regulatory protein PII-2
yegT	7.35	2.87774	2.31e-15	Putative nucleoside permease protein
rutG	7.31	2.86987	8.1e-26	Pyrimidine:H+ symporter
yegU	7.09	2.82579	1.13e-15	Putative aminoacrylate hydrolase
Z0418	7	2.80735	1.77e-19	Putative permease component of transport system
yegV	6.87	2.78031	1.03e-16	Putative sugar kinase
epd	6.82	2.76977	2.46e-24	D-erythrose-4-phosphate dehydrogenase
yjfF	6.66	2.73552	6.61e-25	Galactofuranose ABC transporter putative membrane subunit
amtB	6.58	2.71809	1.21e-24	Ammonium transporter
Z4629	6.35	2.66676	4.68e-21	Putative periplasmic binding transport protein
glnA	6.23	2.63923	1.74e-23	Glutamine synthetase
sgrT	5.95	2.57289	1.5e-17	Glucose uptake inhibitor
yrbN	5.86	2.5509	0.00418	Hypothetical protein
Z3167	5.36	2.42223	0.04	CP4-44 prophage; putative uncharacterised protein
yneE	5.24	2.38957	3.3e-19	PF01062 family inner membrane protein
ytfT	5.2	2.37851	2.13e-19	Galactofuranose ABC transporter putative membrane subunit
yidA	5.12	2.35614	3.93e-16	Sugar phosphatase
galP	5.01	2.32481	2.81e-16	Galactose:H+ symporter
cheB	5.01	2.32481	0.02	Protein-glutamate methylesterase/protein glutamine deamidase
ddpX	4.9	2.29278	1.78e-15	D-alanyl-D-alanine dipeptidase
ytfR	4.87	2.28392	4.1e-18	Galactofuranose ABC transporter putative ATP binding subunit
ydiH	4.29	2.10098	1.43e-13	Hypothetical protein
malE	4.23	2.08066	4.2e-14	Maltose ABC transporter periplasmic binding protein
hdeB	4.23	2.08066	2.25e-13	Periplasmic acid stress chaperone
ompC_1	4.14	2.04963	7.98e-15	Outer membrane porin C
malF	3.9	1.96347	3.45e-12	Maltose ABC transporter membrane subunit
gltJ	3.9	1.96347	1.31e-11	Glutamate/aspartate ABC transporter membrane subunit
malK	3.83	1.93734	6.34e-11	Maltose ABC transporter ATP binding subunit
fbp	3.79	1.9222	4.05e-13	Fructose-1,6-bisphosphatase 1
Z0414	3.7	1.88753	1.45e-08	Hypothetical protein
yedL	3.68	1.87971	6.34e-11	Putative acetyltransferase
tam	3.63	1.85997	2e-12	Trans-aconitate 2-methyltransferase
xylF	3.63	1.85997	3.54e-11	Xylose ABC transporter periplasmic binding protein
Z2983	3.62	1.85599	2.4e-10	Putative tail fiber assembly protein of prophage CP-933T
nudK	3.61	1.852	1.61e-07	GDP-mannose hydrolase
fhuD	3.61	1.852	4.62e-07	Iron(III) hydroxamate ABC transporter periplasmic binding protein
gadC	3.59	1.84398	3.36e-12	L-glutamate:4-aminobutyrate antiporter
tusC	3.58	1.83996	8.12e-08	Sulphurtransferase complex subunit
adhE	3.54	1.82375	4.76e-12	Fused acetaldehyde-CoA dehydrogenase
glnL	3.53	1.81967	1.54e-10	Protein histidine kinase
glnH	3.46	1.79077	2.76e-11	L-glutamine ABC transporter periplasmic binding protein
Z2981	3.41	1.76977	2.74e-06	IS629 transposase encoded within prophage CP-933T
Z2377	3.41	1.76977	0.04	Unknown protein encoded within prophage CP-933R
bioF	3.37	1.75275	4.45e-10	8-amino-7-oxononanoate synthase
purA	3.27	1.70929	1.65e-10	Adenylosuccinate synthetase
Z1539	3.25	1.70044	6.57e-08	Hypothetical protein
glnP	3.24	1.69599	2.99e-09	L-glutamine ABC transporter membrane subunit
lsrG	3.23	1.69153	1.69e-10	(4S)-4-hydroxy-5-phosphonooxypentane-2,3-dione isomerase
avtA	3.21	1.68257	9.09e-09	Valine-pyruvate aminotransferase
ruvX	3.21	1.68257	5.77e-06	Holliday junction resolvase
rimL	3.17	1.66448	3e-09	50S ribosomal protein L7/L12-serine acetyltransferase
Z2976	3.16	1.65992	3.02e-07	Unknown protein encoded by prophage CP-933T
lsrF	3.12	1.64155	5.56e-10	3-hydroxy-2,4-pentadione 5-phosphate thiolase
lamB	3.1	1.63227	3.93e-09	Maltose outer membrane channel / phage lambda receptor protein
Z5892	3.09	1.62761	3.04e-07	Hypothetical protein
galS	3.06	1.61353	1.63e-09	DNA-binding transcriptional dual regulator
fruB	3.05	1.60881	4.05e-09	Fructose-specific PTS multiphosphoryl transfer protein
gltI	3.04	1.60407	1.64e-09	Glutamate/aspartate ABC transporter periplasmic binding protein
bioC	2.98	1.57531	1.71e-06	Malonyl-acyl carrier protein methyltransferase
ddpA	2.97	1.57046	2.29e-08	Putative D,D-dipeptide ABC transporter periplasmic binding protein
nfo	2.97	1.57046	3.91e-06	Endonuclease IV
yobD	2.95	1.56071	0.00345	DUF986 domain-containing inner membrane protein
ptsP	2.94	1.55582	4.65e-08	Phosphoenolpyruvate-protein phosphotransferase
glnG	2.92	1.54597	3.04e-08	DNA-binding transcriptional dual regulator
cspG	2.91	1.54102	6.09e-07	Cold shock protein
cytR	2.9	1.53605	5.33e-08	DNA-binding transcriptional repressor
galT	2.89	1.53107	1.38e-08	Galactose-1-phosphate uridylyltransferase
aroG	2.87	1.52105	3.2e-08	3-deoxy-7-phosphoheptulonate synthase
nlpI	2.86	1.51602	1.44e-08	Lipoprotein
wcaF	2.86	1.51602	0.02	Colanic acid biosynthesis acetyltransferase
ydiQ	2.86	1.51602	0.05	Putative electron transfer flavoprotein subunit
lsrK	2.83	1.5008	1.91e-08	Autoinducer-2 kinase
galK	2.83	1.5008	2.6e-08	Galactokinase
trmL	2.82	1.4957	5.13e-05	tRNA (cytidine/uridine-2'-O)-ribose methyltransferase
gmm	2.81	1.49057	0.03	GDP-mannose mannosyl hydrolase
yijF	2.8	1.48543	0.01	DUF1287 domain-containing protein
hutW	2.75	1.45943	4.77e-07	Putative oxygen independent coproporphyrinogen III oxidase
dmsD	2.74	1.45418	0.000496	Redox enzyme maturation protein
gltL	2.73	1.4489	7.78e-07	Glutamate/aspartate ABC transporter ATP binding subunit
hda	2.69	1.42761	1.27e-06	Inibitor of reinitiation of DNA replication
lsrR	2.68	1.42223	1.2e-07	DNA-binding transcriptional repressor
cydD	2.67	1.41684	3.42e-06	Glutathione/L-cysteine ABC exporter subunit
phrB	2.66	1.41143	7.59e-07	Deoxyribodipyrimidine photo-lyase
fhuC	2.66	1.41143	1.1e-05	Iron(III) hydroxamate ABC transporter ATP binding subunit
nei	2.66	1.41143	0.000105	Endonuclease VIII
Z2972	2.64	1.40054	2.17e-07	Unknown protein encoded by prophage CP-933T
bglJ	2.64	1.40054	5.16e-06	DNA-binding transcriptional regulator
rstA	2.64	1.40054	0.000239	DNA-binding transcriptional regulator
ygaH	2.64	1.40054	0.00131	L-valine exporter
Z_RS32400	2.64	1.40054	0.00279	Hypothetical protein
Z4628	2.64	1.40054	0.01	Membrane protein
bioD	2.62	1.38957	0.000106	Dethiobiotin synthetase
fau	2.61	1.38405	1.32e-05	Putative 5-formyltetrahydrofolate cyclo-ligase
ytfQ	2.6	1.37851	2.85e-07	Galactofuranose ABC transporter periplasmic binding protein
ydfH	2.6	1.37851	1.09e-05	DNA-binding transcriptional repressor
btsR	2.6	1.37851	0.000102	DNA-binding transcriptional dual regulator
mglB	2.56	1.35614	4.64e-07	D-galactose/methyl-galactoside ABC transporter periplasmic binding protein
yoaG	2.56	1.35614	0.00448	DUF1869 domain-containing protein
ybaQ	2.53	1.33914	2.62e-06	Hypothetical protein
malG	2.53	1.33914	1.01e-05	Maltose ABC transporter membrane subunit
yigA	2.53	1.33914	0.000133	DUF484 domain-containing protein
ydhX	2.53	1.33914	0.02	Putative 4Fe-4S ferredoxin-like protein
glnQ	2.52	1.33342	1e-05	L-glutamine ABC transporter ATP binding subunit
galE	2.51	1.32769	1.03e-06	UDP-glucose 4-epimerase
ptsN	2.51	1.32769	1.77e-05	Phosphotransferase system enzyme IIA
yfiB	2.5	1.32193	0.0003	Lipoprotein
ymcF	2.5	1.32193	0.000329	Hypothetical protein
yggU	2.49	1.31615	0.01	DUF167 domain-containing protein
Z1538	2.48	1.31034	5.12e-06	Putative pilin
lipB	2.48	1.31034	8.08e-05	Lipoate biosynthesis protein
yfaE	2.47	1.30451	0.02	Ferredoxin-like diferric-tyrosyl radical cofactor maintenance protein
nhaR	2.45	1.29278	1.08e-05	DNA-binding transcriptional activator
Z2970	2.44	1.28688	2.14e-06	Putative regulator for prophage CP-933T
kduD	2.44	1.28688	1.13e-05	Putative 2-keto-3-deoxy-D-gluconate dehydrogenase
fkpB	2.44	1.28688	0.00116	Peptidyl-prolyl cis-trans isomerase
argO	2.44	1.28688	0.00757	L-arginine exporter
bioA	2.43	1.28096	4.24e-06	Adenosylmethionine-8-amino-7-oxononanoate aminotransferase
ddpC	2.43	1.28096	0.00988	Putative D,D-dipeptide ABC transporter membrane subunit DdpC
Z1217	2.43	1.28096	0.04	CP4-44 prophage; RadC-like JAB domain-containing protein
emrR	2.42	1.27501	0.00288	DNA-binding transcriptional regulator
uhpB	2.42	1.27501	0.00486	Sensory histidine kinase
lsrB	2.41	1.26903	2.56e-06	Autoinducer-2 ABC transporter periplasmic binding protein
Z_RS14610	2.4	1.26303	0.000757	Hypothetical protein
galM	2.39	1.25701	4.4e-06	Galactose-1-epimerase
gadB	2.38	1.25096	3.75e-06	Glutamate decarboxylase B
gadA	2.38	1.25096	4.21e-06	Glutamate decarboxylase A
Z0325	2.38	1.25096	0.000439	Unknown protein encoded in prophage CP-933I
Z2970	2.37	1.24489	4.56e-06	Putative regulator for prophage CP-933T
cydC	2.36	1.23879	5.35e-05	Glutathione/L-cysteine ABC exporter subunit
guaC	2.36	1.23879	0.000271	GMP reductase
pgsA	2.34	1.22651	5.45e-05	CDP-diacylglycerol-glycerol-3-phosphate 3-phosphatidyltransferase
pgaA	2.32	1.21412	2.42e-05	Partially deacetylated poly-β-1,6-N-acetyl-D-glucosamine export outer membrane porin
folD	2.32	1.21412	0.000195	Bifunctional methylenetetrahydrofolate dehydrogenase
nrdF	2.31	1.20789	2.54e-05	Ribonucleoside-diphosphate reductase 2 subunit β
tadA	2.3	1.20163	0.000929	tRNA adenosine34 deaminase
gltK	2.28	1.18903	8.1e-05	Glutamate/aspartate ABC transporter membrane subunit
yeiI	2.28	1.18903	0.0012	Putative sugar kinase
Z5882	2.28	1.18903	0.00228	Hypothetical protein
yhdX	2.27	1.18269	0.000675	Putative ABC transporter membrane subunit
hybG	2.27	1.18269	0.04	Hydrogenase maturation factor
exbD	2.26	1.17632	5.73e-05	Ton complex subunit
rarA	2.26	1.17632	0.000136	Replication-associated recombination protein A
bioP	2.26	1.17632	0.000228	Biotin transporter
hdeA	2.25	1.16993	1.82e-05	Periplasmic acid stress chaperone
aceE	2.25	1.16993	2.7e-05	Pyruvate dehydrogenase E1 component
alaA	2.25	1.16993	3.89e-05	Glutamate-pyruvate aminotransferase
appC	2.25	1.16993	0.002	Cytochrome bd-II subunit 1
xerC	2.24	1.1635	0.000486	Site-specific tyrosine recombinase
yciA	2.24	1.1635	0.000487	Acyl-CoA thioesterase
nleF	2.23	1.15704	0.000118	T3SS effector
yciY	2.23	1.15704	0.000151	Hypothetical protein
nudE	2.23	1.15704	0.00016	ADP-sugar diphosphatase
trmJ	2.22	1.15056	0.000133	tRNA Cm32/Um32 methyltransferase
recQ	2.22	1.15056	0.00128	ATP-dependent DNA helicase
dnaX	2.21	1.14405	0.000117	DNA polymerase III, tau and gamma subunits; DNA elongation factor III
rapZ	2.21	1.14405	0.000337	RNase adaptor protein
Z4273	2.21	1.14405	0.0042	P-loop NTPase domain-containing protein
lolD	2.21	1.14405	0.02	Lipoprotein release complex - ATP binding subunit
folE	2.2	1.1375	9.11e-05	GTP cyclohydrolase 1
dgcP	2.2	1.1375	0.000133	Diguanylate cyclase
rhtC	2.2	1.1375	0.000527	Threonine export protein
dbpA	2.19	1.13093	0.000467	ATP-dependent RNA helicase
yigB	2.19	1.13093	0.00452	5-amino-6-(5-phospho-D-ribitylamino)uracil phosphatase
gmd	2.19	1.13093	0.00484	GDP-mannose 4,6-dehydratase
xylA	2.17	1.1177	7.2e-05	D-xylose isomerase
fruK	2.17	1.1177	8.6e-05	1-phosphofructokinase
pbpG	2.17	1.1177	0.000478	Peptidoglycan DD-endopeptidase
Z2389	2.17	1.1177	0.000861	Putative DNA modification methyltransferase encoded within prophage CP-933R
hemP	2.17	1.1177	0.00192	Hemin uptake protein
csgC	2.17	1.1177	0.05	Putative curli production protein
lnt	2.16	1.11103	0.000169	Apolipoprotein N-acyltransferase
iap	2.16	1.11103	0.000342	Alkaline phosphatase isozyme conversion protein
pgaB	2.16	1.11103	0.000554	Poly-β-1,6-N-acetyl-D-glucosamine N-deacetylase, β-1,6 glycoside hydrolase
dpaA	2.15	1.10434	0.000395	Peptidoglycan meso-diaminopimelic acid protein amidase A
ysaA	2.15	1.10434	0.00157	Putative electron transport protein
tsaA	2.15	1.10434	0.02	tRNA m6t6A37 methyltransferase
thiH	2.15	1.10434	0.04	2-iminoacetate synthase
cspA	2.14	1.09761	0.000115	Cold shock protein
pdxH	2.14	1.09761	0.000807	Pyridoxine/pyridoxamine 5'-phosphate oxidase
lgt	2.14	1.09761	0.00254	Phosphatidylglycerol-prolipoprotein diacylglyceryl transferase
mnmH	2.14	1.09761	0.01	tRNA 2-selenouridine synthase
Z2971	2.13	1.09085	7.4e-05	Unknown protein encoded by prophage CP-933T
Z4317	2.13	1.09085	0.000231	Unknown protein encoded by ISEc8
efeO	2.13	1.09085	0.000606	Ferrous iron transport system protein
yfbR	2.13	1.09085	0.00222	dCMP phosphohydrolase
yeeO	2.12	1.08406	0.000155	Hypothetical protein
rfaF	2.12	1.08406	0.00056	ADP-heptose-LPS heptosyltransferase
ycdY	2.12	1.08406	0.00134	Chaperone protein
fhuF	2.11	1.07724	0.000113	Ferric-siderophore reductase
hutX	2.11	1.07724	0.000898	Heme utilization cystosolic carrier protein
Z5881	2.11	1.07724	0.00222	Hypothetical protein
ybaP	2.1	1.07039	0.000159	TraB family protein
aceF	2.1	1.07039	0.000159	Pyruvate dehydrogenase, E2 subunit
Z_RS08590	2.1	1.07039	0.00535	Hypothetical protein
yhhJ	2.09	1.0635	0.00116	ABC transporter family protein
yeaR	2.09	1.0635	0.00195	Hypothetical protein
map	2.09	1.0635	0.0046	T3SS effector
tccP	2.08	1.05658	0.00516	T3SS effector
entF	2.07	1.04963	0.000162	Apo-serine activating enzyme
Z2974	2.07	1.04963	0.000182	Unknown protein encoded by prophage CP-933T
fbpC	2.07	1.04963	0.00311	CP4-6 prophage; ABC transporter ATP-binding protein
yhiD	2.07	1.04963	0.00596	Inner membrane protein
menH	2.07	1.04963	0.03	2-succinyl-6-hydroxy-2,4-cyclohexadiene-1-carboxylate synthase
csgA	2.06	1.04264	0.00019	Curlin, major subunit
Z2991	2.06	1.04264	0.000588	Putative tail sheath protein of prophage CP-933T
infA	2.06	1.04264	0.000702	Translation initiation factor IF-1
copD	2.06	1.04264	0.00288	CopD family protein
wecC	2.06	1.04264	0.00928	UDP-N-acetyl-D-mannosamine dehydrogenase
mltF	2.06	1.04264	0.01	Membrane-bound lytic murein transglycosylase F
Z1341	2.05	1.03562	0.000366	Unknown protein encoded by cryptic prophage CP-933M
Z2979	2.05	1.03562	0.000496	Putative stability/partitioning protein encoded within prophage CP-933T
yigL	2.05	1.03562	0.00184	Hypothetical protein
escT	2.05	1.03562	0.05	T3SS biogenesis protein
pdhR	2.04	1.02857	0.00128	DNA-binding transcriptional dual regulator
mtgA	2.04	1.02857	0.00133	Peptidoglycan glycosyltransferase
ispA	2.04	1.02857	0.00145	Geranyl diphosphate/farnesyl diphosphate synthas
wcaD	2.04	1.02857	0.03	Colanic acid polymerase
yfaV	2.03	1.02148	0.03	Putative transporter
pstA	2.03	1.02148	0.03	Phosphate ABC transporter membrane subunit
Z5002	2.02	1.01436	0.00416	Putative glycoside hydrolase 127 protein
yjcO	2.01	1.0072	0.0015	Sel1 repeat-containing protein
ubiI	2.01	1.0072	0.00195	2-octaprenylphenol 6-hydroxylase
Z2387	2.01	1.0072	0.00448	Unknown protein encoded within prophage CP-933R
hisP	2.01	1.0072	0.00551	Lysine/arginine/ornithine ABC transporter / histidine ABC transporter
btuF	2.01	1.0072	0.02	Vitamin B12 ABC transporter periplasmic binding protein
sbcB	2	1	0.000902	Exodeoxyribonuclease I
gsk	2	1	0.00116	Inosine/guanosine kinase
metK	2	1	0.00239	Methionine adenosyltransferase
Z_RS09815	2	1	0.04	DNA-binding protein
serS	1.99	0.992768	0.000482	Serine-tRNA ligase
tonB	1.98	0.9855	0.000638	Ton complex subunit
Z_RS13965	1.98	0.9855	0.000669	Hypothetical protein
minC	1.97	0.978196	0.000899	Z-ring positioning protein
ybjX	1.97	0.978196	0.0025	DUF535 domain-containing protein
entD	1.97	0.978196	0.00907	Phosphopantetheinyl transferase
Z_RS18390	1.97	0.978196	0.01	Hypothetical protein
Z3664	1.97	0.978196	0.01	Putative RNA-guided DNA endonuclease
aspC	1.96	0.970854	0.000667	Aspartate aminotransferase
gabT	1.96	0.970854	0.000771	4-aminobutyrate aminotransferase
hemB	1.96	0.970854	0.00291	Porphobilinogen synthase
nfi	1.96	0.970854	0.02	Endonuclease V
ppc	1.95	0.963474	0.00101	Phosphoenolpyruvate carboxylase
shuT	1.95	0.963474	0.00142	Putative periplasmic binding protein
mdtF	1.95	0.963474	0.00195	Multidrug efflux pump RND permease
ypfG	1.95	0.963474	0.00289	DUF1176 domain-containing protein
potI	1.95	0.963474	0.00415	Putrescine ABC transporter membrane subunit
hemG	1.95	0.963474	0.00541	Protoporphyrinogen oxidase
rnhB	1.95	0.963474	0.04	RNase HII
yfiR	1.93	0.948601	0.00217	DUF4154 domain-containing protein
menC	1.93	0.948601	0.00445	o-succinylbenzoate synthase
Z2980	1.93	0.948601	0.00878	Putative stability/partitioning protein encoded within CP-933T
murE	1.92	0.941106	0.00201	UDP-N-acetylmuramoyl-L-alanyl-D-glutamate—2,6-diaminopimelate ligase
modE	1.92	0.941106	0.00961	DNA-binding transcriptional dual regulator
znuC	1.91	0.933573	0.00123	Zn2+ ABC transporter ATP binding subunit
yojI	1.91	0.933573	0.00365	ABC transporter family protein / microcin J25 efflux protein
Z1533	1.91	0.933573	0.00371	Putative oxidoreductase
Z2992	1.91	0.933573	0.00409	Putative tail assembly protein of prophage CP-933T
pflC	1.91	0.933573	0.04	Putative pyruvate formate-lyase 2 activating enzyme
tkt_1	1.9	0.925999	0.00135	Transketolase 1
zapC	1.9	0.925999	0.00152	Cell division protein
znuB	1.9	0.925999	0.00192	Zn2+ ABC transporter membrane subunit
lpxB	1.9	0.925999	0.00793	Lipid A disaccharide synthase
nadD	1.9	0.925999	0.01	Nicotinate-nucleotide adenylyltransferase
cutA	1.9	0.925999	0.02	Copper binding protein
aroL	1.9	0.925999	0.03	Shikimate kinase 2
pyrF	1.9	0.925999	0.04	Orotidine-5'-phosphate decarboxylase
lsrD	1.89	0.918386	0.00129	Autoinducer-2 ABC transporter membrane subunit
bioB	1.89	0.918386	0.00166	Biotin synthase
Z_RS13970	1.89	0.918386	0.00182	Transcriptional regulator
yehS	1.89	0.918386	0.01	DUF1456 domain-containing protein
yeiG	1.88	0.910733	0.00202	S-formylglutathione hydrolase / S-lactoylglutathione hydrolase
tatB	1.88	0.910733	0.00278	Sec-independent protein translocase protein
ribD	1.88	0.910733	0.00312	Diaminohydroxyphosphoribosylaminopyrimidine deaminase
tusD	1.88	0.910733	0.005	Sulphurtransferase complex subunit
lplA	1.88	0.910733	0.02	Outer membrane lipoprotein carrier protein
pstC	1.88	0.910733	0.04	Phosphate ABC transporter membrane subunit
hscA	1.87	0.903038	0.00218	Iron-sulfur cluster biosynthesis chaperone
lapB	1.87	0.903038	0.00263	Lipopolysaccharide assembly protein
ratA	1.87	0.903038	0.00475	Ribosome association toxin
coaBC	1.87	0.903038	0.00729	4'-phosphopantothenoylcysteine decarboxylase
malQ	1.87	0.903038	0.00841	4-α-glucanotransferase
tyrB	1.87	0.903038	0.00975	Tyrosine aminotransferase
pgaC	1.87	0.903038	0.01	Poly-N-acetyl-D-glucosamine synthase subunit
torD	1.87	0.903038	0.01	Trimethylamine-N-oxide reductase-specific chaperone
dedA	1.87	0.903038	0.01	Hypothetical protein
yjfZ	1.87	0.903038	0.04	DUF2686 domain-containing protein
oxyR	1.86	0.895303	0.00223	DNA-binding transcriptional regulator
ygfX	1.86	0.895303	0.00743	Hypothetical protein
Z2977	1.86	0.895303	0.02	Unknown protein encoded by prophage CP-933T
yrbL	1.85	0.887525	0.00365	Protein kinase-like domain-containing protein
rfaL	1.85	0.887525	0.01	O-antigen ligase
Z2989	1.85	0.887525	0.02	Unknown protein encoded by prophage CP-933T
apt	1.85	0.887525	0.02	Adenine phosphoribosyltransferase
yfjF	1.85	0.887525	0.02	Putative component of the Rsx system
gabD	1.84	0.879706	0.0025	Succinate-semialdehyde dehydrogenase
yagU	1.84	0.879706	0.00571	DUF1440 domain-containing inner membrane protein
Z_RS29390	1.84	0.879706	0.00612	Hypothetical protein
birA	1.84	0.879706	0.01	DNA-binding transcriptional repressor/biotin-[acetyl-CoA-carboxylase] ligase
mukE	1.84	0.879706	0.01	Chromosome partitioning protein
aroA	1.84	0.879706	0.02	3-phosphoshikimate 1-carboxyvinyltransferase
pgaD	1.84	0.879706	0.03	Poly-N-acetyl-D-glucosamine synthase subunit
tusA	1.84	0.879706	0.03	Sulphur transfer protein
lpxA	1.83	0.871844	0.00475	Acyl-[acyl-carrier-protein]—UDP-N-acetylglucosamine O-acyltransferase
malP	1.83	0.871844	0.00743	Maltodextrin phosphorylase
rfaC	1.83	0.871844	0.01	Lipopolysaccharide heptosyltransferase
dam	1.83	0.871844	0.01	DNA adenine methyltransferase
frlD	1.83	0.871844	0.03	Fructoselysine 6-kinase
hscB	1.82	0.863938	0.00604	[Fe-S] cluster biosynthesis co-chaperone
yjaH	1.82	0.863938	0.01	DUF1481 domain-containing protein
Z_RS31060	1.82	0.863938	0.02	Transcriptional regulator
Z3269	1.82	0.863938	0.02	Hypothetical protein
yddE	1.82	0.863938	0.02	PF02567 family protein
yacC	1.82	0.863938	0.02	Hypothetical protein
rlmH	1.82	0.863938	0.03	23S rRNA m3Ψ1915 methyltransferase
udk	1.82	0.863938	0.03	Uridine/cytidine kinase
dnaC	1.82	0.863938	0.03	DNA replication protein
tmaR	1.81	0.85599	0.00383	Putative alpha helix protein
rppH	1.81	0.85599	0.00473	RNA pyrophosphohydrolase
uvrC	1.81	0.85599	0.00617	UvrABC excision nuclease subunit
thrA	1.81	0.85599	0.00706	Fused aspartate kinase/homoserine dehydrogenase 1
mukF	1.81	0.85599	0.00816	Chromosome partitioning protein
ybjT	1.81	0.85599	0.01	Putative NAD(P)-binding protein
spoT	1.8	0.847997	0.00599	Bifunctional (p)ppGpp synthase/hydrolase
moaC	1.8	0.847997	0.01	Cyclic pyranopterin monophosphate synthase
mdtE	1.8	0.847997	0.01	Multidrug efflux pump membrane fusion protein
rsmB	1.8	0.847997	0.01	16S rRNA m5C967 methyltransferase
epmB	1.8	0.847997	0.02	Lysine 2,3-aminomutase
espL	1.8	0.847997	0.03	T3SS biogenesis protein
metB	1.8	0.847997	0.03	O-succinylhomoserine(thiol)-lyase
yjjA	1.8	0.847997	0.04	DUF2501 domain-containing protein
glnD	1.79	0.83996	0.00603	Protein-PII uridylyltransferase/uridylyl-removing enzyme
gss	1.79	0.83996	0.00613	Fused glutathionylspermidine amidase / glutathionylspermidine synthetase
recB	1.79	0.83996	0.00826	Exodeoxyribonuclease V subunit
Z0957	1.79	0.83996	0.02	Unknown protein encoded by prophage CP-933K
recO	1.79	0.83996	0.02	Recombination mediator protein
mutH	1.79	0.83996	0.03	DNA mismatch repair protein
fre	1.78	0.831877	0.00829	NAD(P)H-flavin reductase
dgcN	1.78	0.831877	0.01	Diguanylate cyclase
glyQ	1.78	0.831877	0.01	Glycine-tRNA ligase subunit α
efeB	1.78	0.831877	0.01	Heme-containing peroxidase/deferrochelatase
yeeN	1.78	0.831877	0.02	Putative transcriptional regulator
Z4852	1.78	0.831877	0.04	Putative phospholipid biosynthesis acyltransferase
yfeO	1.77	0.823749	0.00835	Ion channel protein
yjjV	1.77	0.823749	0.05	Hypothetical protein
hisS	1.76	0.815575	0.00777	Histidine tRNA ligase
ubiH	1.76	0.815575	0.00829	2-octaprenyl-6-methoxyphenol 4-hydroxylase
rapA	1.76	0.815575	0.01	RNA polymerase-binding ATPase and RNAP recycling factor
viaA	1.76	0.815575	0.01	Hypothetical protein
yijE	1.76	0.815575	0.02	Cysteine exporter
ydgC	1.76	0.815575	0.02	Hypothetical protein
yjcB	1.76	0.815575	0.02	Hypothetical protein
shuU	1.76	0.815575	0.02	Heme ABC transporter permease
fumE	1.76	0.815575	0.03	Fumarase E
bcsQ	1.75	0.807355	0.02	Cellulose biosynthesis protein
yibL	1.75	0.807355	0.02	DUF2810 domain-containing protein
fsa	1.75	0.807355	0.04	Fructose-6-phosphate aldolase
mglA	1.74	0.799087	0.00756	D-galactose/methyl-galactoside ABC transporter ATP binding subunit
Z4850	1.74	0.799087	0.02	Putative O-methyltransferase
yceB	1.74	0.799087	0.02	Putative lipid-binding lipoprotein
yshB	1.74	0.799087	0.02	Small membrane protein
yhhS	1.74	0.799087	0.02	Putative transporter
Z2519	1.74	0.799087	0.04	UPF0509 family protein
ppiD	1.73	0.790772	0.00942	Periplasmic folding chaperone
Z0309	1.73	0.790772	0.0097	Putative cI repressor protein for prophage CP-933H
glyS	1.73	0.790772	0.01	Glycine-tRNA ligase subunit β
topB	1.73	0.790772	0.01	DNA topoisomerase III
atpH	1.73	0.790772	0.02	ATP synthase F1 complex subunit δ
csdA	1.73	0.790772	0.02	Cysteine sulfinate desulfinase
thiQ	1.73	0.790772	0.04	Thiamine ABC transporter ATP binding subunit
Z0308	1.73	0.790772	0.05	Unknown protein from prophage CP-933H
abrB	1.73	0.790772	0.05	Putative regulator
lhgO	1.72	0.782409	0.00878	L-2-hydroxyglutarate dehydrogenase
pldB	1.72	0.782409	0.01	Lysophospholipase L2
trxB	1.71	0.773996	0.01	Thioredoxin reductase
gfcB	1.71	0.773996	0.01	Lipoprotein
ybdZ	1.71	0.773996	0.02	Enterobactin biosynthesis protein
rplK	1.7	0.765535	0.01	50S ribosomal subunit protein L11
fruA	1.7	0.765535	0.01	Fructose-specific PTS multiphosphoryl transfer protein
ubiD	1.7	0.765535	0.01	3-octaprenyl-4-hydroxybenzoate decarboxylase
glk	1.7	0.765535	0.01	Glucokinase
bisC	1.7	0.765535	0.02	Biotin sulfoxide reductase
tilS	1.7	0.765535	0.02	tRNAIle-lysidine synthetase
Z2975	1.7	0.765535	0.02	Unknown protein encoded by prophage CP-933T
gfcC	1.7	0.765535	0.03	Capsule biosynthesis GfcC family protein
clsB	1.7	0.765535	0.03	Cardiolipin synthase B
ygfI	1.7	0.765535	0.04	Transcriptional regulator
mgtA	1.7	0.765535	0.04	Mg2+ importing P-type ATPase
Z2978	1.69	0.757023	0.01	Putative replication protein for prophage CP-933T
relA	1.69	0.757023	0.01	GDP/GTP pyrophosphokinase
rlmD	1.69	0.757023	0.02	23S rRNA m5U1939 methyltransferase
alaC	1.69	0.757023	0.02	Glutamate-pyruvate aminotransferase
rng	1.69	0.757023	0.02	RNase G
dcm	1.69	0.757023	0.03	DNA-cytosine methyltransferase
wzxE	1.69	0.757023	0.03	Lipid IIIECA flippase
bfd	1.69	0.757023	0.03	Bacterioferritin-associated ferredoxin
mdoC	1.69	0.757023	0.04	Osmoregulated periplasmic glucans (OPG) biosynthesis protein C
hrpB	1.68	0.748461	0.02	RNA-dependent NTPase
Z3931	1.68	0.748461	0.04	Unknown protein encoded by prophage CP-933Y
glrR	1.68	0.748461	0.05	DNA-binding transcriptional activator
iscR	1.67	0.739848	0.01	DNA-binding transcriptional dual regulator
ptsP	1.67	0.739848	0.03	Phosphoenolpyruvate-protein phosphotransferase
ygaZ	1.67	0.739848	0.03	L-valine exporter
Z2990	1.67	0.739848	0.04	Putative tail fiber component of prophage CP-933T
hisM	1.67	0.739848	0.04	Lysine/arginine/ornithine ABC transporter / histidine ABC transporter
Z_RS32395	1.66	0.731183	0.01	Hypothetical protein
ycbX	1.66	0.731183	0.02	6-N-hydroxylaminopurine resistance protein
ddlA	1.66	0.731183	0.02	D-alanine-D-alanine ligase A
can	1.66	0.731183	0.02	Carbonic anhydrase 2
exbB	1.66	0.731183	0.02	Ton complex subunit
acrA	1.66	0.731183	0.03	Multidrug efflux pump membrane fusion lipoprotein
yqiA	1.66	0.731183	0.03	Esterase
polB	1.65	0.722466	0.02	DNA polymerase II
rpsF	1.65	0.722466	0.02	30S ribosomal subunit protein S6
yjbH	1.65	0.722466	0.03	Putative lipoprotein
murF	1.65	0.722466	0.03	Dalanyl-D-alanine-adding enzyme
rlmB	1.65	0.722466	0.03	23S rRNA 2'-O-ribose G2251 methyltransferase
dapF	1.65	0.722466	0.03	Diaminopimelate epimerase
mnmC	1.65	0.722466	0.03	tRNA 5-aminomethyl-2-thiouridylate methyltransferase
lolA	1.65	0.722466	0.03	Outer membrane lipoprotein carrier protein
mnmE	1.65	0.722466	0.04	5-carboxymethylaminomethyluridine-tRNA synthase GTPase subunit
Z4385	1.65	0.722466	0.04	Putative ATP-binding protein of ABC transporter family
pxpA	1.65	0.722466	0.04	5-oxoprolinase component A
rplD	1.64	0.713696	0.02	50S ribosomal subunit protein L4
fbaA	1.64	0.713696	0.02	Fructose-bisphosphate aldolase class II
yfgM	1.64	0.713696	0.03	Ancillary SecYEG translocon subunit
hemE	1.64	0.713696	0.03	Uroporphyrinogen decarboxylase
mdtH	1.64	0.713696	0.04	Hypothetical protein
priB	1.64	0.713696	0.04	Primosomal replication protein N
mukB	1.63	0.704872	0.02	Chromosome partitioning protein
ubiB	1.63	0.704872	0.03	Ubiquinone biosynthesis protein
Z2985	1.63	0.704872	0.04	Putative tail fiber protein of prophage CP-933T
Z1519	1.63	0.704872	0.04	Hypothetical protein
dnaA	1.62	0.695994	0.02	Chromosomal replication initiator protein
lsrC	1.62	0.695994	0.02	Autoinducer-2 ABC transporter membrane subunit
ribF	1.62	0.695994	0.03	Bifunctional riboflavin kinase
gpmM	1.62	0.695994	0.03	2,3-bisphosphoglycerate-independent phosphoglycerate mutase
dapA	1.62	0.695994	0.03	4-hydroxy-tetrahydrodipicolinate synthase
yqhD	1.61	0.687061	0.03	NADPH-dependent aldehyde reductase
pepD	1.61	0.687061	0.03	Peptidase D
rplA	1.61	0.687061	0.03	50S ribosomal subunit protein L1
zinT	1.61	0.687061	0.03	Metal-binding protein
espG	1.61	0.687061	0.04	T3SS effector
rbbA	1.61	0.687061	0.04	Ribosome-associated ATPase
iscS	1.6	0.678072	0.03	Cysteine desulfurase
cyaA	1.6	0.678072	0.03	Adenylate cyclase
nanR	1.6	0.678072	0.04	Transcriptional regulator
galR	1.6	0.678072	0.04	DNA-binding transcriptional dual regulator
cpxA	1.59	0.669027	0.03	Sensor histidine kinase
iscU	1.59	0.669027	0.04	Scaffold protein for iron-sulfur cluster assembly
cvrA	1.58	0.659925	0.04	Potassium/proton antiporter
rpsK	1.58	0.659925	0.04	30S ribosomal subunit protein S11
cydA	1.58	0.659925	0.04	Cytochrome bd-I subunit 1
maeA	1.58	0.659925	0.05	Malate dehydrogenase
pdxA	1.58	0.659925	0.05	4-hydroxythreonine-4-phosphate dehydrogenase
rpsS	1.58	0.659925	0.05	30S ribosomal subunit protein S19
sthA	1.57	0.650765	0.03	Soluble pyridine nucleotide transhydrogenase
rplC	1.57	0.650765	0.04	50S ribosomal subunit protein L3
nuoC	1.57	0.650765	0.04	NADH:quinone oxidoreductase subunit
hpf	1.57	0.650765	0.04	Ribosome hibernation-promoting factor
hrpA	1.57	0.650765	0.04	ATP-dependent 3'→5' RNA helicase
prfB	1.57	0.650765	0.05	Peptide chain release factor RF2
Z2987	1.57	0.650765	0.05	Putative tail fiber component of prophage CP-933T
rplB	1.56	0.641546	0.04	50S ribosomal subunit protein L2
nrdE	1.56	0.641546	0.04	Ribonucleoside-diphosphate reductase 2 subunit α
mpl	1.56	0.641546	0.05	DP-N-acetylmuramate-L-alanyl-γ-D-glutamyl-meso-2,6-diaminoheptanedioate ligase
minD	1.55	0.632268	0.05	Z-ring positioning protein
dctA	1.54	0.62293	0.04	C4 dicarboxylate/orotate:H+ symporter
bamA	1.54	0.62293	0.05	Outer membrane protein assembly factor

## Sheet: Downregulated
Feature ID	Fold change	Log2 FC	FDR P-value	Product
garP	-14.7	-3.87774	3.98e-32	Galactarate/D-glucarate transporter
mgtS	-12.91	-3.69042	1.95e-43	Hypothetical protein
yjfN	-12.2	-3.60881	0	Protease inhibitor
fadD	-11.32	-3.5008	0	Long-chain-fatty-acid—CoA ligase
mntS	-11	-3.45943	0	Manganase accumulation protein
idlP	-10.43	-3.38267	0.04	Leader peptide
bsmA	-9.67	-3.27352	0	Biofilm peroxide resistance protein
murQ	-8.8	-3.1375	5.02e-29	N-acetylmuramic acid 6-phosphate etherase
putA	-8.39	-3.06867	9.24e-30	Proline dehydrogenase, P5C dehydrogenase
Z5589	-8.06	-3.01078	3.1e-30	23S ribosomal RNA
Z_RS12265	-7.53	-2.91265	6.29e-11	Hypothetical protein
Z4637	-7.45	-2.89724	6.05e-24	23S ribosomal RNA
garL	-7.37	-2.88166	3.85e-16	α-dehydro-β-deoxy-D-glucarate aldolase
Z3875	-6.83	-2.77189	1.21e-19	23S ribosomal RNA
mcbA	-6.78	-2.76129	9.52e-25	DUF1471 family periplasmic protein
fadE	-6.73	-2.75061	0	acyl-CoA dehydrogenase
gtdA	-6.49	-2.69822	3.18e-21	Putative 1,2-dioxygenase
pspG	-6.47	-2.69377	0	Phage shock protein G
fadL	-6.36	-2.66903	0	Long-chain fatty acid outer membrane channel
Z5259	-6.34	-2.66448	0.000407	16S ribosomal RNA
ybeL	-6.28	-2.65076	0	DUF1451 domain-containing protein
ynfM	-6.22	-2.63691	0	Putative transport protein
cysD	-6.19	-2.62994	9.18e-21	Sulphate adenylyltransferase subunit 2
Z3392	-6.07	-2.6017	7e-20	Putative isomerase-decarboxylase
ivbL	-6.01	-2.58736	0.04	Leader peptide
Z5379	-6.01	-2.58736	3.85e-15	23S ribosomal RNA
Z0219	-5.96	-2.57531	0	23S ribosomal RNA
ugpB	-5.94	-2.57046	0	sn-glycerol 3-phosphate ABC transporter periplasmic binding protein
bolA	-5.93	-2.56803	0	Putative regulator of murein genes
grcA	-5.85	-2.54844	0	Stress-induced alternate pyruvate formate-lyase subunit
ydjF	-5.84	-2.54597	4.91e-21	Putative DNA-binding transcriptional regulator
fadI	-5.83	-2.5435	0	3-ketoacyl-CoA thiolase
yodC	-5.77	-2.52857	3.73e-21	Hypothetical protein
ydcJ	-5.68	-2.50589	0	VOC family protein
maiA	-5.64	-2.4957	2.48e-17	Putative glutathione-S-transferase
yejG	-5.57	-2.47768	0	Hypothetical protein
Z5534	-5.56	-2.47508	4.2e-20	23S ribosomal RNA
cutC	-5.54	-2.46989	0	Copper homeostasis protein
yohP	-5.53	-2.46728	0.00288	Small membrane protein
ychH	-5.29	-2.40327	0	Stress-induced protein
nrdD	-5.27	-2.3978	0	Anaerobic ribonucleoside-triphosphate reductase
ydfA	-5.24	-2.38957	0.05	Putative sulfatase
murP	-5.22	-2.38405	1.01e-17	N-acetylmuramic acid-specific PTS enzyme IICB component / anhydro-N-acetylmuramic acid transporter
actP	-5.09	-2.34767	2.52e-18	Acetate/glycolate:cation symporter
cysP	-5.05	-2.33628	4.1e-18	Thiosulfate/sulphate ABC transporter periplasmic binding protein
dhaK	-5.05	-2.33628	0	Dihydroxyacetone kinase subunit K
acs	-5.03	-2.33056	0	Acetyl-CoA synthetase
Z4018	-4.95	-2.30743	0	Putative flavodoxin
fadB	-4.94	-2.30451	0	Multifunctional enoyl-CoA hydratase, 3-hydroxyacyl-CoA epimerase, Δ3-cis- Δ2-trans-enoyl-CoA isomerase, L-3-hydroxyacyl-CoA dehydrogenase
fadH	-4.89	-2.28983	1.5e-17	2,4-dienoyl-CoA reductase
yfeK	-4.86	-2.28096	1.29e-11	Hypothetical protein
pbp4b	-4.77	-2.25399	4.72e-16	Penicillin binding protein 4B
pspC	-4.76	-2.25096	0	Phage shock protein C
pspB	-4.74	-2.24489	0	Phage shock protein B
pspE	-4.74	-2.24489	0	Phage shock protein E
dkgA	-4.68	-2.22651	0	2,5-didehydrogluconate reductase
YibT	-4.67	-2.22342	0	Putative RNAse adapter protein
sseA	-4.65	-2.21723	0	3-mercaptopyruvate sulfurtransferase
ldtD	-4.62	-2.20789	0	L,D-transpeptidase
adrA	-4.56	-2.18903	1.44e-15	Diguanylate cyclase
yacL	-4.55	-2.18587	0	Hypothetical protein
yjgR	-4.54	-2.18269	0	DUF853 domain-containing protein
Z4090	-4.47	-2.16027	0.04	Hypothetical protein
ybhQ	-4.46	-2.15704	0	Inner membrane protein
aceA	-4.41	-2.14078	1.04e-14	Isocitrate lyase
dhaL	-4.4	-2.1375	4.05e-15	Dihydroxyacetone kinase subunit L
pspA	-4.38	-2.13093	0	Phage shock protein A
pspD	-4.31	-2.10769	0	Phage shock protein D
ybiI	-4.29	-2.10098	0	Zinc finger domain-containing protein
norW	-4.16	-2.05658	2.04e-14	NADH:flavorubredoxin reductase
yeaY	-4.13	-2.04614	9.95e-14	Slp family lipoprotein
puuD	-4.06	-2.02148	9.08e-12	γ-glutamyl-γ-aminobutyrate hydrolase
Z3394	-4.06	-2.02148	3.61e-13	Putative transporter
ygjR	-4.05	-2.01792	2.39e-14	Putative oxidoreductase
osmE	-4	-2	3.52e-14	Osmotically inducible lipoprotein
melR	-3.99	-1.99639	3.52e-14	DNA-binding transcriptional dual regulator
Z4645	-3.98	-1.99277	0.0048	16S ribosomal RNA
aceB	-3.92	-1.97085	1.52e-12	Malate synthase
prpR	-3.88	-1.95606	2.2e-13	Regulator for prp operon
dhaM	-3.86	-1.9486	2.38e-13	Dihydroxyacetone kinase subunit M
sbmC	-3.86	-1.9486	1.79e-13	Putrescine ABC exporter membrane subunit
tcyJ	-3.86	-1.9486	2.11e-13	Cysteine ABC transporter substrate-binding protein
Z3882	-3.86	-1.9486	5.37e-10	16S ribosomal RNA
ycgB	-3.79	-1.9222	3.21e-13	PF04293 family protein
hmpA	-3.76	-1.91073	6.15e-13	Nitric oxide dioxygenase
bssR	-3.75	-1.90689	4.38e-13	Regulator of biofilm formation
chpS	-3.75	-1.90689	2.14e-11	ChpS antitoxin of the ChpB-ChpS toxin-antitoxin system
cstA	-3.74	-1.90304	4.86e-13	Carbon starvation protein
ynhF	-3.72	-1.8953	1.57e-11	Cytochrome bd-I accessory subunit
Z4353	-3.68	-1.87971	1.93e-12	Putative enzyme
frdD	-3.67	-1.87578	3.77e-12	Fumarate reductase membrane protein
yqaE	-3.66	-1.87184	1.46e-12	Pmp3 family protein
ldtE	-3.65	-1.8679	1.48e-12	L,D-transpeptidase
fadA	-3.63	-1.85997	3.51e-12	Thiolase I
yobB	-3.62	-1.85599	4.27e-12	Putative carbon-nitrogen hydrolase family protei
ybeQ	-3.6	-1.848	6.88e-12	Sel1 repeat-containing protein
fadJ	-3.56	-1.83188	3.96e-12	Multifunctional 3-hydroxyacyl-CoA dehydrogenase/3-hydroxyacyl-CoA epimerase/enoyl-CoA hydratase
allR	-3.5	-1.80735	8.45e-12	DNA-binding transcriptional repressor
yodD	-3.5	-1.80735	7.17e-12	Stress-induced protein
dinJ	-3.49	-1.80323	1.49e-11	Antitoxin/DNA-binding transcriptional repressor
folA	-3.49	-1.80323	7.04e-11	Dihydrofolate reductase
ilvN	-3.48	-1.79909	6.9e-07	Acetohydroxy acid synthase I subunit
mhpR	-3.48	-1.79909	3.4e-11	DNA-binding transcriptional activator
yfdY	-3.48	-1.79909	1.72e-11	DUF2545 domain-containing protein
htpX	-3.47	-1.79494	1.18e-11	Protease
ynfD	-3.45	-1.7866	1.48e-11	DUF1161 domain-containing protein
putP	-3.44	-1.78241	3.03e-11	Major sodium/proline symporter
garR	-3.43	-1.77821	1.45e-09	Tartronate semialdehyde reductase
Z_RS32125	-3.41	-1.76977	2.11e-11	Hypothetical protein
ataR	-3.37	-1.75275	4e-11	Hypothetical protein
cysN	-3.34	-1.73985	2.55e-10	Sulphate adenylyltransferase subunit 1
kdpD	-3.33	-1.73552	8.01e-11	Sensor histidine kinase
yajO	-3.33	-1.73552	7.02e-11	1-deoxyxylulose-5-phosphate synthase
yfcH	-3.33	-1.73552	7.32e-11	Epimerase family protein
Z5684	-3.33	-1.73552	1.35e-10	Putative transcriptional regulator
yceH	-3.28	-1.7137	2.62e-10	DUF480 domain-containing protein
ytfH	-3.28	-1.7137	1.41e-09	Hypothetical protein
yhaH	-3.26	-1.70487	1.3e-10	Putative inner membrane protein
aldB	-3.25	-1.70044	1.65e-10	Aldehyde dehydrogenase B
yhhA	-3.25	-1.70044	1.55e-10	DUF2756 domain-containing protein
ygaC	-3.22	-1.68706	8.31e-10	DUF2002 domain-containing protein
yidQ	-3.22	-1.68706	1.22e-09	Hypothetical protein
dnaK	-3.21	-1.68257	2.02e-10	Chaperone Hsp70
yiaG	-3.21	-1.68257	2.67e-10	Putative DNA-binding transcriptional regulator
csiE	-3.19	-1.67356	2.58e-10	Stationary phase-inducible protein
yhfG	-3.19	-1.67356	9.54e-09	DUF2559 domain-containing protein
yjiJ	-3.17	-1.66448	1.06e-09	Putative transporter
Z1059	-3.16	-1.65992	7.41e-10	Hypothetical protein
ygaV	-3.15	-1.65535	2.13e-08	Putative DNA-binding transcriptional regulator
ytfJ	-3.14	-1.65076	1.42e-09	PF09695 family protein
frdC	-3.13	-1.64616	2.57e-09	Fumarate reductase membrane protein
qmcA	-3.13	-1.64616	5.97e-10	PHB domain-containing protein
yaiA	-3.11	-1.63691	2.12e-09	Hypothetical protein
ihfA	-3.1	-1.63227	6.87e-10	Integration host factor subunit α
yraR	-3.1	-1.63227	9.16e-10	Putative nucleoside-diphosphate-sugar epimerase
cpxP	-3.06	-1.61353	1.27e-09	Periplasmic protein
yohC	-3.06	-1.61353	1.22e-09	Putative inner membrane protein
folC	-3.05	-1.60881	2.44e-09	Bifunctional folylpolyglutamate synthetase / dihydrofolate synthetase
dauA	-3.04	-1.60407	1.85e-09	Aerobic C4-dicarboxylate transporte
agp	-3.03	-1.59932	1.6e-09	Glucose-1-phosphatase
cysJ	-3.03	-1.59932	8.38e-08	Sulphite reductase, flavoprotein subunit
ssb1	-3.03	-1.59932	2.39e-09	Single-stranded DNA-binding protein
yqjG	-3.03	-1.59932	3.26e-09	Glutathionyl-hydroquinone reductase
srlR	-3.02	-1.59455	1.37e-08	DNA-binding transcriptional repressor
ssrA	-3.02	-1.59455	1.75e-09	Transfer-messenger RNA
yeaG	-3	-1.58496	2.4e-09	Protein kinase
groS	-2.99	-1.58015	4.59e-09	Co-chaperonin GroES
Z1060	-2.99	-1.58015	3.41e-09	Hypothetical protein
ahr	-2.98	-1.57531	1.41e-08	NADPH-dependent aldehyde reductase
sodC_2	-2.98	-1.57531	3.46e-09	Superoxide dismutase family protein
btsT	-2.97	-1.57046	9.22e-09	Pyruvate:H+ symporter
uspE	-2.96	-1.5656	4.05e-09	Universal stress protein E
tomB	-2.95	-1.56071	5.02e-09	Hha toxicity modulator
puuA	-2.93	-1.5509	4.04e-08	Putative glutamine synthetase
uspB	-2.93	-1.5509	5.59e-09	Universal stress protein B
Z3624	-2.93	-1.5509	2.42e-07	D-fructokinase
ribB	-2.92	-1.54597	7.61e-09	3,4-dihydroxy-2-butanone-4-phosphate synthase
trxC	-2.92	-1.54597	1.4e-08	Reduced thioredoxin 2
hcp	-2.9	-1.53605	7.6e-06	S-nitrosylase
ybcK	-2.89	-1.53107	4.07e-07	DLP12 prophage; putative recombinase
ydhL	-2.89	-1.53107	1.58e-08	DUF1289 domain-containing protein
yihS	-2.89	-1.53107	8.55e-06	Sulfoquinovose isomerase
dsrB	-2.88	-1.52607	8.17e-07	Hypothetical protein
ydjL	-2.88	-1.52607	4.15e-08	Putative zinc-binding dehydrogenas
Z4789	-2.87	-1.52105	4.59e-07	Hypothetical protein
galF	-2.86	-1.51602	1.74e-08	UTP:glucose-1-phosphate uridylyltransferase
nrfD	-2.86	-1.51602	0.03	Formate-dependent nitrate reductase complex
dosC	-2.85	-1.51096	1.59e-08	DosC-DosP complex
wrbA	-2.85	-1.51096	1.45e-08	NAD(P)H:quinone oxidoreductase
ascF	-2.84	-1.50589	7.35e-08	β-glucoside specific PTS enzyme IIBC component
ytfK	-2.84	-1.50589	1.73e-08	Hypothetical protein
Z4340	-2.84	-1.50589	4.49e-07	Unknown protein encoded by ISEc8
Z5087	-2.84	-1.50589	2.69e-08	Putative integrase for prophage 933L and the LEE pathogenicity island
def	-2.83	-1.5008	1.99e-08	Peptide deformylase
mokC	-2.83	-1.5008	2.15e-08	Regulatory protein
ypfN	-2.82	-1.4957	2.35e-08	PF13980 family protein
Z2148	-2.82	-1.4957	0.000662	Unknown protein encoded within prophage CP-933O
rimJ	-2.81	-1.49057	4.73e-08	Ribosomal-protein-S5-alanine N-acetyltransferase
ygaM	-2.81	-1.49057	2.75e-08	DUF883 domain-containing protein
glpD	-2.8	-1.48543	2.59e-08	Aerobic glycerol 3-phosphate dehydrogenase
bssS	-2.79	-1.48027	2.77e-08	Regulator of biofilm formation
cspD	-2.79	-1.48027	2.86e-08	DNA replication inhibitor
pgl	-2.79	-1.48027	5.11e-08	6-phosphogluconolactonase
yccJ	-2.79	-1.48027	3.21e-08	PF13993 family protein
ybhL	-2.78	-1.47508	3.38e-08	Bax1-I family protein
Z5009	-2.78	-1.47508	4.09e-08	Hypothetical protein
ymgE	-2.77	-1.46989	9.14e-08	PF04226 family protein
csrA	-2.75	-1.45943	4.22e-08	Carbon storage regulator
ydcK	-2.75	-1.45943	1.32e-07	Putative acyltransferase
cysI	-2.74	-1.45418	1.6e-06	Sulphite reductase, hemoprotein subunit
pdxI	-2.74	-1.45418	7.93e-08	Pyridoxal reductase
ybaV	-2.74	-1.45418	1.32e-05	Hypothetical protein
htpG	-2.72	-1.44361	7.24e-08	Chaperone protein
Z0509	-2.71	-1.43829	1.85e-07	Hypothetical protein
Z0974	-2.71	-1.43829	0.00246	Putative tail component of prophage CP-933K
csqR	-2.7	-1.43296	1.21e-06	DNA-binding transcriptional dual regulator
Z3620	-2.69	-1.42761	9.71e-08	Hypothetical protein
nudL	-2.68	-1.42223	1.13e-05	Putative NUDIX hydrolase with low 3-phosphohydroxypyruvate phosphatase
yobF	-2.68	-1.42223	1.14e-07	DUF2527 domain-containing protein
chpB	-2.66	-1.41143	4.49e-07	Endoribonuclease toxin
pat	-2.66	-1.41143	1.3e-07	Protein lysine acetyltransferase
cysT	-2.64	-1.40054	1.69e-06	tRNA-Cys
hokB	-2.64	-1.40054	2.17e-07	hokB
yjfY	-2.64	-1.40054	6.47e-07	DUF1471 domain-containing protein
yniA	-2.63	-1.39506	2.26e-07	Putative kinase
kdgR	-2.62	-1.38957	2.78e-07	DNA-binding transcriptional repressor
dacC	-2.61	-1.38405	3.02e-07	D-alanyl-D-alanine carboxypeptidase
iraD	-2.61	-1.38405	0.00139	Anti-adaptor protein
yfiL	-2.61	-1.38405	2.66e-06	Hypothetical protein
yjgA	-2.61	-1.38405	3.03e-07	Putative ribosome biogenesis factor
acnA	-2.6	-1.37851	3.08e-07	Aconitate hydrase 1
hokD_3	-2.6	-1.37851	2.91e-07	Type I toxin-antitoxin system toxin
ydcL	-2.6	-1.37851	2.94e-07	DUF3313 domain-containing lipoprotein
yhhT	-2.6	-1.37851	7.59e-07	Hypothetical protein
ytjA	-2.6	-1.37851	4.05e-07	Hypothetical protein
rnpB	-2.59	-1.37295	2.97e-07	RNase P catalytic RNA component
yoaC	-2.59	-1.37295	1e-05	Hypothetical protein
Z5086	-2.59	-1.37295	0.03	tRNA
zntB	-2.58	-1.36737	6.01e-07	Zn2+:H+ symporte
treA	-2.57	-1.36177	9.17e-07	Alpha,alpha-trehalase
ybdK	-2.57	-1.36177	4.8e-07	Putative glutamate cysteine ligase 2
Z1924	-2.56	-1.35614	1.05e-06	Stress-induced bacterial acidophilic repeat motifs-containing protein
Z_RS33015	-2.54	-1.34483	6.04e-07	Hypothetical protein
glgS	-2.53	-1.33914	7.27e-07	Surface composition regulator
yniB	-2.53	-1.33914	7.06e-07	Uncharacterised protein
caiF	-2.52	-1.33342	3.3e-05	Transcriptional regulator
panE	-2.52	-1.33342	9.3e-07	2-dehydropantoate 2-reductase
psiF	-2.52	-1.33342	1.57e-06	Phosphate starvation-inducible protein
rhaS	-2.52	-1.33342	5.05e-05	Rranscriptional activator
ygfZ	-2.52	-1.33342	1.03e-06	Folate-binding protein
yibI	-2.52	-1.33342	8.43e-06	DUF3302 domain-containing protein
Z5150	-2.52	-1.33342	1.91e-06	Hypothetical protein
sdaA	-2.51	-1.32769	8.4e-07	L-serine deaminase
ubiF	-2.51	-1.32769	1.03e-06	3-demethoxyubiquinol 3-hydroxylase
yeaX	-2.51	-1.32769	9.93e-06	Carnitine monooxygenase subunit
yihU	-2.51	-1.32769	0.00395	3-sulfolactaldehyde reductase
yhgE	-2.5	-1.32193	4.24e-06	Putative transporter
gatY	-2.48	-1.31034	0.03	Tagatose-1,6-bisphosphate aldolase 2
groL	-2.48	-1.31034	1.17e-06	Chaperonin GroEL
uhpT	-2.48	-1.31034	2.1e-05	Hexose-6-phosphate:phosphate antiporter
yccU	-2.48	-1.31034	1.87e-06	Putative HspQ acetyl donor
ydcS	-2.48	-1.31034	1.75e-06	Putative ABC transporter periplasmic binding protein / polyhydroxybutyrate synthas
ygiW	-2.48	-1.31034	1.31e-06	BOF family protein
xylG	-2.47	-1.30451	2.56e-06	Xylose ABC transporter ATP binding subunit
Z0771	-2.47	-1.30451	1.78e-06	Hypothetical protein
nimT	-2.46	-1.29866	1.34e-05	2-nitroimidazole exporter
yeaH	-2.46	-1.29866	1.51e-06	DUF444 domain-containing protein
yicJ	-2.46	-1.29866	8.84e-06	Putative permease
rbsD	-2.45	-1.29278	1.85e-06	D-ribose pyranase
asnC	-2.44	-1.28688	0.000137	DNA-binding transcriptional dual regulator
osmB	-2.43	-1.28096	2.31e-06	Osmotically inducible lipoprotein
uspG	-2.42	-1.27501	2.67e-06	Universal stress protein G
hspQ	-2.41	-1.26903	2.56e-06	Putative HspQ acetyl donor
kdpE	-2.41	-1.26903	6.03e-06	DNA-binding transcriptional activator
rffT	-2.41	-1.26903	1.57e-05	TDP-N-acetylfucosamine:lipid II N-acetylfucosaminyltransferase
Z_RS14675	-2.41	-1.26903	3.91e-06	LexA family transcriptional regulator
cysH	-2.4	-1.26303	0.000105	phosphoadenosine phosphosulphate reductase
agaV	-2.39	-1.25701	0.03	N-acetyl-D-galactosamine specific PTS
robA	-2.39	-1.25701	3.82e-06	DNA-binding transcriptional dual regulator
yphG	-2.39	-1.25701	1.62e-05	DUF5107 domain-containing protein
cspE	-2.38	-1.25096	4.11e-06	Transcription antiterminator and regulator of RNA stability
eamB	-2.38	-1.25096	6.23e-05	Cysteine/O-acetylserine exporter
pdeR	-2.38	-1.25096	4.58e-06	Cyclic di-GMP phosphodiesterase
fic	-2.37	-1.24489	5.28e-06	Putative adenosine monophosphate—protein transferase
ybeD	-2.37	-1.24489	1.67e-05	DUF493 domain-containing protein
aspA	-2.36	-1.23879	4.77e-06	Aspartase
clpB	-2.36	-1.23879	5.12e-06	Heat shock protein
lpp	-2.36	-1.23879	4.66e-06	Murein lipoprotein
rpmE	-2.36	-1.23879	5.44e-06	50S ribosomal subunit protein L31
yjcH	-2.36	-1.23879	0.000644	DUF485 domain-containing inner membrane protein
frdA	-2.35	-1.23266	6.03e-06	Fumarate reductase flavoprotein subunit
ybdD	-2.35	-1.23266	2.12e-05	PF04328 family protein
yedK	-2.35	-1.23266	1.33e-05	Genome maintenance protein
yjaB	-2.35	-1.23266	2.5e-05	Peptidyl-lysine N-acetyltransferase
loiP	-2.34	-1.22651	8.84e-06	Metalloprotease
ysaB	-2.34	-1.22651	0.00221	Putative lipoprotein
YjjY	-2.33	-1.22033	8.41e-06	Uncharacterised protein
Z4874	-2.33	-1.22033	1.01e-05	Putative regulator
cysQ	-2.32	-1.21412	8.21e-06	3'(2'),5'-bisphosphate nucleotidase
yjbE	-2.32	-1.21412	9.06e-06	Hypothetical protein
Z5148	-2.32	-1.21412	0.000276	Hypothetical protein
bioD	-2.31	-1.20789	1.77e-05	Dethiobiotin synthetase
ucpA	-2.31	-1.20789	9.94e-06	Oxidoreductase
ybeZ	-2.31	-1.20789	9.35e-06	PhoH-like protein
yphA	-2.31	-1.20789	5.16e-05	Hypothetical protein
ynjH	-2.3	-1.20163	0.000478	DUF1496 domain-containing protein
Z_RS33335	-2.3	-1.20163	9.56e-06	Hypothetical protein
ilvB	-2.29	-1.19535	2.08e-05	Acetohydroxy acid synthase I subunit
mcbR	-2.29	-1.19535	2.99e-05	DNA-binding transcriptional dual regulator
ssrS	-2.29	-1.19535	1.14e-05	6S RNA
agaD	-2.28	-1.18903	0.01	Galactosamine-specific PTS enzyme IID component
cecR	-2.28	-1.18903	5.23e-05	DNA-binding transcriptional dual regulator
dadA	-2.28	-1.18903	1.33e-05	D-amino acid dehydrogenase
nagE	-2.28	-1.18903	1.73e-05	N-acetylglucosamine-specific PTS enzyme IIABC component
yjbJ	-2.28	-1.18903	1.23e-05	Putative stress response protein
cnoX	-2.27	-1.18269	2.28e-05	Chaperedoxin
gutQ	-2.27	-1.18269	4.67e-05	D-arabinose 5-phosphate isomerase
rseA	-2.27	-1.18269	1.53e-05	Anti-sigma-E factor
ushA	-2.27	-1.18269	1.78e-05	5'-nucleotidase / UDP-sugar hydrolase
Z2302	-2.27	-1.18269	0.000154	Unknown protein encoded within prophage CP-933U
ffs	-2.26	-1.17632	2.5e-05	4.5S RNA
nagB	-2.26	-1.17632	2.47e-05	Glucosamine-6-phosphate deaminase
speA	-2.26	-1.17632	1.84e-05	Biosynthetic arginine decarboxylase
Z2149	-2.26	-1.17632	0.000921	Hypothetical protein
hslR	-2.25	-1.16993	0.000179	Heat shock protein Hsp15
ycgN	-2.25	-1.16993	5.04e-05	Putative metal-chelating domain-containing protein
yncL	-2.25	-1.16993	2.19e-05	Stress response membrane protein
hcaR	-2.24	-1.1635	4.61e-05	DNA-binding transcriptional dual regulator
rrf	-2.23	-1.15704	2.54e-05	5S ribosomal RNA
ybaB	-2.23	-1.15704	3.48e-05	Putative nucleoid-associated protein
ygeW	-2.23	-1.15704	0.00672	Putative carbamoyltransferase
yihI	-2.23	-1.15704	3.15e-05	Der GTPase-activating protein
yjfP	-2.23	-1.15704	8e-05	Carboxylesterase
gpr	-2.22	-1.15056	3.68e-05	L-glyceraldehyde 3-phosphate reductase
tas	-2.22	-1.15056	4.91e-05	NADP(H)-dependent aldo-keto reductase
fdnI	-2.21	-1.14405	0.00209	Formate dehydrogenase N subunit γ
frdB	-2.21	-1.14405	4.16e-05	Fumarate reductase iron-sulfur protein
yncJ	-2.21	-1.14405	0.000705	DUF2554 domain-containing protein
Z0609	-2.21	-1.14405	3.03e-05	Hypothetical protein
cybC	-2.2	-1.1375	6.51e-05	Cytochrome b (562)
osmF	-2.2	-1.1375	0.000365	Glycine betaine ABC transporter periplasmic binding protein
ybaA	-2.2	-1.1375	9.97e-05	DUF1428 domain-containing protein
yhcO	-2.2	-1.1375	5.16e-05	Putative barnase inhibitor
Z5890	-2.2	-1.1375	4.64e-05	Partial putative integrase
dapE	-2.19	-1.13093	4.77e-05	Succinyl-diaminopimelate desuccinylase
decR	-2.19	-1.13093	0.000133	DNA-binding transcriptional activator
nnr	-2.19	-1.13093	5.74e-05	NAD(P)HX epimerase / NAD(P)HX dehydratase
yafN	-2.19	-1.13093	0.000407	Antitoxin
yicH	-2.19	-1.13093	5.06e-05	AsmA family protein
Z0510	-2.19	-1.13093	5.16e-05	Hypothetical protein
Z0608	-2.19	-1.13093	4.22e-05	Putative outer membrane export protein
yceM	-2.17	-1.1177	7.88e-05	Putative oxidoreductase
Z6057	-2.17	-1.1177	0.00129	tRNA-Arg
degP	-2.16	-1.11103	7.05e-05	Periplasmic serine endoprotease
dmlR	-2.16	-1.11103	0.000159	DNA-binding transcriptional regulator
ecnB	-2.16	-1.11103	6.05e-05	Entericidin B
hokE_1	-2.16	-1.11103	0.000366	Type I toxin-antitoxin system toxin
csrA	-2.15	-1.10434	0.000198	Carbon storage regulato
macB	-2.15	-1.10434	8.32e-05	ABC-type tripartite efflux pump ATP binding/membrane subuni
mtlA	-2.15	-1.10434	6.59e-05	Mannitol-specific PTS enzyme IICBA component
pdeB	-2.15	-1.10434	7.32e-05	c-di-GMP phosphodiesterase
rseD	-2.15	-1.10434	0.000131	RpoE leader peptide
yajL	-2.15	-1.10434	0.000128	Protein/nucleic acid deglycase 3
yedI	-2.15	-1.10434	0.000179	DUF808 domain-containing inner membrane protein
yneJ	-2.15	-1.10434	0.00045	Putative DNA-binding transcriptional regulator
Z1874	-2.15	-1.10434	0.03	Putative antiterminator Q of prophage CP-933X
mscK	-2.14	-1.09761	9.69e-05	Potassium dependent, small conductance mechanosensitive channel
nadR	-2.14	-1.09761	8.49e-05	DNA-binding transcriptional repressor/NMN adenylyltransferase
ygiN	-2.14	-1.09761	9.88e-05	Hypothetical protein
hokD_5	-2.13	-1.09085	0.000104	Type I toxin-antitoxin system toxin
tnaA	-2.13	-1.09085	0.000633	Tryptophanase
lysP	-2.12	-1.08406	0.000145	lysine:H+ symporter
gatZ	-2.11	-1.07724	0.03	Putative tagatose-1,6-bisphosphate aldolase 2 chaperone
sfsA	-2.11	-1.07724	0.000101	Sugar fermentation stimulation protein A
ygiB	-2.11	-1.07724	0.000122	DUF1190 domain-containing protein
blc	-2.1	-1.07039	0.00014	Outer membrane lipoprotein
dksA	-2.1	-1.07039	0.000123	RNA polymerase-binding transcription factor
hslV	-2.1	-1.07039	0.000177	Peptidase component of the HslVU protease
yahO	-2.1	-1.07039	0.000116	DUF1471 domain-containing protein
adiY	-2.09	-1.0635	0.00116	DNA-binding transcriptional activator
asr	-2.09	-1.0635	0.00365	Periplasmic chaperon
slyB	-2.09	-1.0635	0.000138	Outer membrane lipoprotein
uxuR	-2.09	-1.0635	0.000179	DNA-binding transcriptional repressor
agaE	-2.08	-1.05658	0.01	Putative phosphotransferase system enzyme subunit
cysK	-2.08	-1.05658	0.000141	Cysteine synthase A
ypeB	-2.08	-1.05658	0.00069	PF12843 family protein
Z_RS09840	-2.08	-1.05658	0.000324	Hok/Gef family protein
marC	-2.07	-1.04963	0.00044	Inner membrane protein
narK	-2.07	-1.04963	0.00409	Nitrite extrusion protein
sufA	-2.07	-1.04963	0.000223	Fe-S cluster assembly scaffold
yehP	-2.07	-1.04963	0.03	VWA domain-containing protein
cdd	-2.06	-1.04264	0.000205	Cytidine/deoxycytidine deaminase
eptA	-2.06	-1.04264	0.00185	Phosphoethanolamine transferase
sixA	-2.06	-1.04264	0.000175	Phosphohistidine phosphatase
yeaQ	-2.06	-1.04264	0.000209	PF04226 family protein
potE	-2.05	-1.03562	0.00118	Putrescine transport protein
rsd	-2.05	-1.03562	0.000263	Regulator of sigma D
ybbW	-2.05	-1.03562	0.00217	Putative allantoin permease
Z4776	-2.05	-1.03562	0.000399	Hypothetical protein
ldtA	-2.04	-1.02857	0.000238	L,D-transpeptidase
mlaC	-2.04	-1.02857	0.0004	Intermembrane phospholipid transport system - periplasmic binding protein
uspF	-2.04	-1.02857	0.000214	Universal stress protein F
Z4882	-2.04	-1.02857	0.0003	Type II toxin-antitoxin system HicB family antitoxin
Z6073	-2.04	-1.02857	0.000223	Putative repressor protein encoded by cryptic prophage CP-933P
arnT	-2.03	-1.02148	0.000635	Lipid IVA 4-amino-4-deoxy-L-arabinosyltransferase
frwB	-2.03	-1.02148	0.00275	PTS system fructose-like IIB component 1
ldcC	-2.03	-1.02148	0.000297	Lysine decarboxylase 2
nifJ	-2.03	-1.02148	0.000257	Flavodoxin oxidoreductase
ybiB	-2.03	-1.02148	0.000301	Non-specific DNA-binding protein
Z1383	-2.03	-1.02148	0.00284	Unknown protein encoded by cryptic prophage CP-933M
Z3390	-2.03	-1.02148	0.000295	Putative hydroxylase
yfcG	-2.02	-1.01436	0.000591	Disulphide bond oxidoreductase
Z_RS29520	-2.02	-1.01436	0.00266	KGG domain-containing protein
ghoS_2	-2.01	-1.0072	0.0029	Antitoxin of the GhoTS toxin-antitoxin system
grpE	-2.01	-1.0072	0.000374	Nucleotide exchange factor
rpoE	-2.01	-1.0072	0.000342	RNA polymerase, sigma-E factor
rtcB	-2.01	-1.0072	0.00145	Orf, hypothetical protein
yghA	-2.01	-1.0072	0.00065	NADP+-dependent aldehyde reductase
ppnN	-2	-1	0.000356	Nucleotide 5'-monophosphate nucleosidase
yeeE	-2	-1	0.000624	Thiosulphate transporter
Z4324	-2	-1	0.00376	Putative transposase
cusR	-1.99	-0.992768	0.00283	DNA-binding transcriptional activator
hokD_1	-1.99	-0.992768	0.000533	Type I toxin-antitoxin system toxin
rnd	-1.99	-0.992768	0.000796	RNase D
Z0347	-1.99	-0.992768	0.0081	Hypothetical protein
Z5619	-1.99	-0.992768	0.00356	Putative transcriptional regulator of sorbose uptake and utilisation gene
fucA	-1.98	-0.9855	0.00254	L-fuculose-1-phosphate aldolase
dkgB	-1.97	-0.978196	0.00177	Methylglyoxal reductase
gloB	-1.97	-0.978196	0.000728	Hydroxyacylglutathione hydrolase
ycfH	-1.97	-0.978196	0.000547	Putative metal-dependent hydrolase
yciW	-1.97	-0.978196	0.01	Putative peroxidase
ydiL	-1.97	-0.978196	0.02	DUF1870 domain-containing protein
yfgG	-1.97	-0.978196	0.000496	Nickel/cobalt stress response protein
yhjD	-1.97	-0.978196	0.000515	Putative transporter
ompR	-1.96	-0.970854	0.000662	DNA-binding dual transcriptional regulator
yajI	-1.96	-0.970854	0.0062	Hypothetical protein
ycfP	-1.96	-0.970854	0.000657	PF05728 family protein
yeaW	-1.96	-0.970854	0.01	Carnitine monooxygenase subunit
arcA	-1.95	-0.963474	0.000655	DNA-binding transcriptional dual regulator
ligA	-1.95	-0.963474	0.00135	DNA ligase
trkA	-1.95	-0.963474	0.00115	NAD-binding component of Trk potassium transporters
uspA	-1.95	-0.963474	0.000633	Universal stress protein A
ytfE	-1.95	-0.963474	0.000622	Iron-sulphur cluster repair protein
gcvT	-1.94	-0.956057	0.00509	Aminomethyltransferase
hlyD	-1.94	-0.956057	0.000886	Secretion protein
mdaB	-1.94	-0.956057	0.00358	NADPH:quinone oxidoreductase
yibH	-1.94	-0.956057	0.00145	Inner membrane protein
yjdC	-1.94	-0.956057	0.000926	Putative DNA-binding transcriptional regulator
crr	-1.93	-0.948601	0.000807	PTS system, glucose-specific IIA component
ihfB	-1.93	-0.948601	0.000899	Integration host factor subunit β
melA	-1.93	-0.948601	0.00158	Alpha-galactosidase
ydeN	-1.93	-0.948601	0.00207	Putative sulfatase
yncG	-1.93	-0.948601	0.03	Putative glutathione S-transferase
nagA	-1.92	-0.941106	0.00118	N-acetylglucosamine-6-phosphate deacetylase
pheT	-1.92	-0.941106	0.000908	Phenylalanine tRNA synthetase, beta-subunit
rssB	-1.92	-0.941106	0.00106	Two-component system response regulator
ybaE	-1.92	-0.941106	0.00116	Putative nucleoid-associated protein
yjbB	-1.92	-0.941106	0.00191	Putative inorganic phosphate export protein
acpP	-1.91	-0.933573	0.000991	Acyl carrier protein
emtA	-1.91	-0.933573	0.00209	Murein transglycosylase E
higA	-1.91	-0.933573	0.00365	Antitoxin/DNA-binding transcriptional repressor
nudC	-1.91	-0.933573	0.00246	RNA decapping hydrolase
ypfJ	-1.91	-0.933573	0.00115	Uncharacterised protein
zitB	-1.91	-0.933573	0.00177	Zn2+/Cd2+/Ni2+/Cu2+ exporter
aldA	-1.9	-0.925999	0.00115	Aldehyde dehydrogenase
sstT	-1.9	-0.925999	0.00109	Serine/threonine transporter
ybjQ	-1.9	-0.925999	0.00239	Putative heavy metal binding protein
yegP	-1.9	-0.925999	0.00115	Hypothetical protein
yifK	-1.9	-0.925999	0.00635	Putative transporter
zupT	-1.9	-0.925999	0.00196	Divalent metal ion transporter
cysA	-1.89	-0.918386	0.00334	Sulphate/thiosulphate ABC transporter ATP binding subunit
rpoH	-1.89	-0.918386	0.0014	RNA polymerase, sigma(32) factor
ynfL	-1.89	-0.918386	0.01	Putative DNA-binding transcriptional regulator
gmhB	-1.88	-0.910733	0.00164	D-glycero-β-D-manno-heptose-1,7-bisphosphate 7-phosphatase
ibpA	-1.88	-0.910733	0.00216	Small heat shock protein
msyB_1	-1.88	-0.910733	0.00153	Acidic protein
queE	-1.88	-0.910733	0.00153	Putative 7-carboxy-7-deazaguanine synthase
sbp	-1.88	-0.910733	0.01	Periplasmic sulfate-binding protein
yggE	-1.88	-0.910733	0.00179	DUF541 domain-containing protein
yidB	-1.88	-0.910733	0.00145	DUF937 domain-containing protein
Z0972	-1.88	-0.910733	0.00868	Putative tail component of prophage CP-933K
dnaJ	-1.87	-0.903038	0.00174	Chaperone protein
katG	-1.87	-0.903038	0.00198	Catalase
pflA	-1.87	-0.903038	0.00198	Pyruvate formate lyase activating enzyme 1
ybbJ	-1.87	-0.903038	0.00177	NfeD-like family protein
yfbV	-1.87	-0.903038	0.00164	PF04217 family membrane protein
Z_RS29535	-1.87	-0.903038	0.02	ACP S-malonyltransferase
kbp	-1.86	-0.895303	0.00194	K+ binding protein
mlc	-1.86	-0.895303	0.00307	Putative NAGC-like transcriptional regulator
msyB_2	-1.86	-0.895303	0.00574	Acidic protein
sdaC	-1.86	-0.895303	0.0035	Probable serine transporter
ybjD	-1.86	-0.895303	0.00209	DUF2813 domain-containing protein
yiiM	-1.86	-0.895303	0.00191	6-hydroxyaminopurine reductase
hslO	-1.85	-0.887525	0.00316	Molecular chaperone Hsp33
nrdG	-1.85	-0.887525	0.00426	Anaerobic ribonucleotide reductase activating protein
ygaP	-1.85	-0.887525	0.00535	Thiosulphate sulphurtransferase
yhbO	-1.85	-0.887525	0.0048	Protein/nucleic acid deglycase 2
yijD	-1.85	-0.887525	0.00464	DUF1422 domain-containing inner membrane protein
araC	-1.84	-0.879706	0.00242	Transcriptional regulator
ldtC	-1.84	-0.879706	0.00528	L,D-transpeptidase
napC	-1.84	-0.879706	0.03	Cytochrome c-type protein
yihV	-1.84	-0.879706	0.01	6-deoxy-6-sulfofructose kinase
yohF	-1.84	-0.879706	0.00471	Putative oxidoreductase
Z3118	-1.84	-0.879706	0.01	Unknown protein encoded within prophage CP-933U
cmk	-1.83	-0.871844	0.0037	Cytidylate kinase
cof	-1.83	-0.871844	0.00758	HMP-PP phosphatase
cycA	-1.83	-0.871844	0.00251	D-serine/alanine/glycine/:H+symporter
dgcM	-1.83	-0.871844	0.00464	Diguanylate cyclase
mlaA	-1.83	-0.871844	0.0038	Intermembrane phospholipid transport system - outer membrane lipoprotein
mlaF	-1.83	-0.871844	0.00357	Intermembrane phospholipid transport system, ATP binding subunit
mtlR	-1.83	-0.871844	0.00279	Transcriptional repressor
prlF	-1.83	-0.871844	0.00448	Antitoxin
ybhD	-1.83	-0.871844	0.03	Putative DNA-binding transcriptional regulator
yiiR	-1.83	-0.871844	0.02	DUF805 domain-containing protein
Z3123	-1.83	-0.871844	0.00409	Unknown protein encoded within prophage CP-933U
chaB	-1.82	-0.863938	0.00525	Putative cation transport regulator
dtpB	-1.82	-0.863938	0.003	Dipeptide/tripeptide:H+ symporter
inaA	-1.82	-0.863938	0.00795	Putative lipopolysaccharide kinase
otsB	-1.82	-0.863938	0.00377	Trehalose-6-phosphate phophatase
yihO	-1.82	-0.863938	0.02	Putative sulfoquinovose transporter
yjgM	-1.82	-0.863938	0.00609	GNAT family N-acetyltransferase
yphF	-1.82	-0.863938	0.02	Putative ABC transporter periplasmic binding protein
fxsA	-1.81	-0.85599	0.00434	Hypothetical protein
hns	-1.81	-0.85599	0.0028	DNA-binding transcriptional dual regulator
rpnB	-1.81	-0.85599	0.00452	Recombination-promoting nuclease
rraB	-1.81	-0.85599	0.00365	Ribonuclease E inhibitor protein B
sufB	-1.81	-0.85599	0.00327	Fe-S cluster assembly protein
tus	-1.81	-0.85599	0.0046	DNA replication terminus site-binding protein
yaiY	-1.81	-0.85599	0.00878	DUF2755 domain-containing inner membrane protein
ydhQ	-1.81	-0.85599	0.00393	Putative adhesin-related protein
ysgA	-1.81	-0.85599	0.0034	Putative dienelactone hydrolase
frr	-1.8	-0.847997	0.00366	Ribosome recycling factor
tisB	-1.8	-0.847997	0.02	Type I toxin-antitoxin system toxin
Z4787	-1.8	-0.847997	0.02	Hypothetical protein
astC	-1.79	-0.83996	0.00368	Succinylornithine transaminase
hcr	-1.79	-0.83996	0.03	NADH oxidoreductase
pnuC	-1.79	-0.83996	0.00755	Nicotinamide riboside transporter
rimI	-1.79	-0.83996	0.02	N-acetyltransferase
sapA	-1.79	-0.83996	0.00435	Putative periplasmic binding protein
tnaB	-1.79	-0.83996	0.03	Low affinity tryptophan permease
yaeH	-1.79	-0.83996	0.00454	DUF3461 domain-containing protein
yeaV	-1.79	-0.83996	0.02	Putative transporter
adeD	-1.78	-0.831877	0.00719	Adenine deaminase
bamB	-1.78	-0.831877	0.0046	Outer membrane protein assembly factor
hokE_2	-1.78	-0.831877	0.01	Type I toxin-antitoxin system toxin
holE	-1.78	-0.831877	0.03	DNA polymerase III subunit θ
ppsA	-1.78	-0.831877	0.00409	Phosphoenolpyruvate synthase
puuR	-1.78	-0.831877	0.02	DNA-binding transcriptional repressor
yafV	-1.78	-0.831877	0.00883	Antitoxin
yecN	-1.78	-0.831877	0.00722	MAPEG family inner membrane protein
Z0056	-1.78	-0.831877	0.00745	Putative antitoxin of gyrase inhibiting toxin-antitoxin system
zapA	-1.78	-0.831877	0.00459	Cell division protein
iaaA	-1.77	-0.823749	0.00584	β-aspartyl-peptidase
rpmI	-1.77	-0.823749	0.00493	50S ribosomal subunit protein A
ydgD	-1.77	-0.823749	0.0045	Putative serine protease
yegS	-1.77	-0.823749	0.00591	Lipid kinase
nrdH	-1.76	-0.815575	0.00571	Glutaredoxin-like protein
queG	-1.76	-0.815575	0.00818	Epoxyqueuosine reductase
Z_RS08560	-1.76	-0.815575	0.01	AlpA family transcriptional regulator
Z1769	-1.76	-0.815575	0.00645	Unknown protein encoded by prophage CP-933N
Z6074	-1.76	-0.815575	0.00577	Unknown protein encoded by cryptic prophage CP-933P
fmt	-1.75	-0.807355	0.00589	10-formyltetrahydrofolate:L-methionyl-tRNAfMet N-formyltransferase
fnr	-1.75	-0.807355	0.00609	DNA-binding transcriptional dual regulator
fucO	-1.75	-0.807355	0.00601	L-1,2-propanediol oxidoreductase
opgD	-1.75	-0.807355	0.00805	Glucans biosynthesis protein D
Z1766	-1.75	-0.807355	0.00743	Unknown protein encoded by prophage CP-933N
ackA	-1.74	-0.799087	0.00658	Acetate kinase
ftsX	-1.74	-0.799087	0.00774	Cell division membrane protein
uxaB	-1.74	-0.799087	0.0084	Tagaturonate reductase
chbC	-1.73	-0.790772	0.04	N,N'-diacetylchitobiose-specific PTS enzyme IIC component
espM1	-1.73	-0.790772	0.00743	T3SS effector
sapB	-1.73	-0.790772	0.00979	Putrescine ABC exporter membrane subunit
yahN	-1.73	-0.790772	0.0097	2-oxoglutaramate amidase
ybhR	-1.73	-0.790772	0.01	ABC exporter membrane subunit
ygdR	-1.73	-0.790772	0.00883	DUF903 domain-containing lipoprotein
yqjA	-1.73	-0.790772	0.00812	DedA family protein
Z1345	-1.73	-0.790772	0.01	Qin prophage; putative antitermination protein Q
Z1768	-1.73	-0.790772	0.00702	Unknown protein encoded by prophage CP-933N
Z4883	-1.73	-0.790772	0.01	Type II toxin-antitoxin system HicA family toxin
nanA	-1.72	-0.782409	0.02	N-acetylneuraminate lyase
yccT	-1.72	-0.782409	0.00829	DUF2057 domain-containing protein
yebG	-1.72	-0.782409	0.00786	DNA damage-inducible protein
yqgA	-1.72	-0.782409	0.02	DUF554 domain-containing protein
Z_RS08615	-1.72	-0.782409	0.02	PerC family transcriptional regulator
Z1781	-1.72	-0.782409	0.0083	Unknown protein encoded by prophage CP-933N
Z4070	-1.72	-0.782409	0.01	CRISPR-associated helicase/endonuclease Cas3
cysC	-1.71	-0.773996	0.04	Adenylyl-sulphate kinase
idi	-1.71	-0.773996	0.01	Isopentenyl-diphosphate Δ-isomerase
ygjG	-1.71	-0.773996	0.00878	Putrescine aminotransferase
Z0967	-1.71	-0.773996	0.03	Putative protease encoded in prophage CP-933K
Z1765	-1.71	-0.773996	0.01	Putative excisionase for prophage CP-933N
allE	-1.7	-0.765535	0.03	(S)-ureidoglycine aminohydrolase
anmK	-1.7	-0.765535	0.02	Anhydro-N-acetylmuramic acid kinase
rna	-1.7	-0.765535	0.01	RNase I
tdcG	-1.7	-0.765535	0.05	L-serine ammonia-lyase
yebV	-1.7	-0.765535	0.00961	DUF1480 domain-containing protein
yqhC	-1.7	-0.765535	0.02	Putative ARAC-type regulatory
ytfB	-1.7	-0.765535	0.01	Cell division protein
ascB	-1.69	-0.757023	0.02	6-phospho-β-glucosidase
betI	-1.69	-0.757023	0.02	DNA-binding transcriptional repressor
garD	-1.69	-0.757023	0.02	Galactarate dehydratase
garK	-1.69	-0.757023	0.02	Glycerate 2-kinase 1
malM	-1.69	-0.757023	0.01	Maltose regulon periplasmic protein
sra	-1.69	-0.757023	0.01	Ribosome-associated protein
ydcF	-1.69	-0.757023	0.02	DUF218 domain-containing protein
ydhF	-1.69	-0.757023	0.01	Hypothetical protein
yeeZ	-1.69	-0.757023	0.01	Putative epimerase
yeiE	-1.69	-0.757023	0.01	DNA-binding transcriptional dual regulator
yfdE	-1.69	-0.757023	0.03	Hypothetical protein
yhbW	-1.69	-0.757023	0.02	Putative luciferase-like monooxygenase
yhbX	-1.69	-0.757023	0.02	Putative hydrolase
Z0266	-1.69	-0.757023	0.02	Hypothetical protein
fur	-1.68	-0.748461	0.01	Negative regulator
glnB	-1.68	-0.748461	0.03	Nitrogen regulatory protein PII
hcaT	-1.68	-0.748461	0.01	Putative 3-phenylpropionate transporter
hokD_2	-1.68	-0.748461	0.01	Type I toxin-antitoxin system toxin
mocA	-1.68	-0.748461	0.01	Molybdenum cofactor cytidylyltransferase
oppF	-1.68	-0.748461	0.03	Murein tripeptide ABC transporter / oligopeptide ABC transporter ATP binding subunit
pfkB	-1.68	-0.748461	0.01	6-phosphofructokinase II
yhaV	-1.68	-0.748461	0.01	Ribosome-dependent mRNA interferase toxin
Z_RS32620	-1.68	-0.748461	0.02	NadS family protein
Z1772	-1.68	-0.748461	0.01	Unknown protein encoded by prophage CP-933N
espZ	-1.67	-0.739848	0.02	T3SS effector
hslU	-1.67	-0.739848	0.01	ATPase component of the HslVU protease
pmbA	-1.67	-0.739848	0.02	Metalloprotease subunit
recN	-1.67	-0.739848	0.01	DNA repair protein
speB	-1.67	-0.739848	0.02	Agmatinase
Z1776	-1.67	-0.739848	0.01	Unknown protein encoded by prophage CP-933N
Z5151	-1.67	-0.739848	0.02	Hypothetical protein
gntP	-1.66	-0.731183	0.03	Fructuronate transporter
kdgT	-1.66	-0.731183	0.04	2-dehydro-3-deoxy-D-gluconate:H+symporte
metL	-1.66	-0.731183	0.02	Aspartokinase II and homoserine dehydrogenase II
yaaU	-1.66	-0.731183	0.02	Putative transporter
yccM	-1.66	-0.731183	0.04	Putative electron transport protein
yjeH	-1.66	-0.731183	0.02	L-methionine/branched chain amino acid exporter
yrdA	-1.66	-0.731183	0.02	Putative transferase
zntR	-1.66	-0.731183	0.02	DNA-binding transcriptional activator
ataT	-1.65	-0.722466	0.02	Hypothetical protein
brnQ	-1.65	-0.722466	0.02	Branched chain amino acid transporter
nanM	-1.65	-0.722466	0.02	N-acetylneuraminate mutarotase
rimK	-1.65	-0.722466	0.03	Ribosomal protein S6 modification protein
ybiU	-1.65	-0.722466	0.03	DUF1479 domain-containing protein
ydcU	-1.65	-0.722466	0.05	Putative ABC transporter membrane subunit
yjdN	-1.65	-0.722466	0.02	PF06983 family protein
yqjC	-1.65	-0.722466	0.02	DUF1090 domain-containing protein
ytfF	-1.65	-0.722466	0.03	Inner membrane protein
Z0956	-1.65	-0.722466	0.02	Putative antiterminator Q protein of prophage CP-933K
Z1773	-1.65	-0.722466	0.02	Unknown protein encoded by prophage CP-933N
flgK	-1.64	-0.713696	0.04	Flagellar hook-filament junction protein 1
hokD_4	-1.64	-0.713696	0.02	Type I toxin-antitoxin system toxin
pepT	-1.64	-0.713696	0.02	Putative peptidase T
ydcH	-1.64	-0.713696	0.02	Hypothetical protein
yeaO	-1.64	-0.713696	0.03	DUF488 domain-containing protein
yeeA	-1.64	-0.713696	0.02	Putative transporter
Z1778	-1.64	-0.713696	0.02	Unknown protein encoded by prophage CP-933N
Z3230	-1.64	-0.713696	0.03	Hypothetical protein
dcuA	-1.63	-0.704872	0.02	C4-dicarboxylate transporter
ldcA	-1.63	-0.704872	0.03	Murein tetrapeptide carboxypeptidase
usg	-1.63	-0.704872	0.02	Putative semialdehyde dehydrogenase
ycgM	-1.63	-0.704872	0.02	Putative isomerase/hydrolas
ycjX	-1.63	-0.704872	0.03	DUF463 domain-containing protein
yfhM	-1.63	-0.704872	0.02	α2-macroglobulin
Z_RS12145	-1.63	-0.704872	0.02	Type II toxin-antitoxin system RelE/ParE family
Z1771	-1.63	-0.704872	0.02	Rac prophage; putative DNA-binding transcriptional regulator
Z1774	-1.63	-0.704872	0.02	Unknown protein encoded by prophage CP-933N
Z1775	-1.63	-0.704872	0.02	Unknown protein encoded by prophage CP-933N
clpP	-1.62	-0.695994	0.02	ATP-dependent Clp protease proteolytic subunit
curA	-1.62	-0.695994	0.03	NADPH-dependent curcumin/dihydrocurcumin reductase
rplT	-1.62	-0.695994	0.02	50S ribosomal subunit protein L20
rraA	-1.62	-0.695994	0.03	Ribonuclease E inhibitor protein A
sapC	-1.62	-0.695994	0.03	Peptide ABC transporter permease
yceK	-1.62	-0.695994	0.02	DUF1375 domain-containing lipoprotein
miaA	-1.61	-0.687061	0.02	Delta(2)-isopentenylpyrophosphate tRNA-adenosine transferase
yaeP	-1.61	-0.687061	0.03	Hypothetical protein
ycbJ	-1.61	-0.687061	0.04	Putative phosphotransferase
ychN	-1.61	-0.687061	0.03	DsrE/F sulfur relay family protein
yjjI	-1.61	-0.687061	0.03	DUF3029 domain-containing protein
Z_RS08520	-1.61	-0.687061	0.04	T3SS effector
Z_RS31570	-1.61	-0.687061	0.04	Hypothetical protein
Z1764	-1.61	-0.687061	0.02	Partial integrase for prophage CP-933N
dprA	-1.6	-0.678072	0.03	NAD(P)H-dependent nitroreductase
elaB	-1.6	-0.678072	0.03	Tail-anchored inner membrane protein
msrA	-1.6	-0.678072	0.03	Peptide methionine sulfoxide reductase
sapD	-1.6	-0.678072	0.03	Putative ATP-binding protein of peptide transport system
treF	-1.6	-0.678072	0.03	Cytoplasmic trehalase
astA	-1.59	-0.669027	0.03	Arginine N-succinyltransferase
clpA	-1.59	-0.669027	0.03	Serine-protease ATP-binding component
cyuA	-1.59	-0.669027	0.03	Putative L-cysteine desulfidase
dnaG	-1.59	-0.669027	0.03	DNA primase
espN	-1.59	-0.669027	0.03	T3SS effector
hfq	-1.59	-0.669027	0.03	RNA binding protein
kdgA	-1.59	-0.669027	0.03	KHG/KDPG aldolase
metJ	-1.59	-0.669027	0.05	DNA-binding transcriptional repressor
uxuA	-1.59	-0.669027	0.03	D-mannonate dehydratase
yaeR	-1.59	-0.669027	0.04	VOC domain-containing protein
dedD	-1.58	-0.659925	0.03	Cell division membrane protein
lgoR	-1.58	-0.659925	0.03	Hypothetical protein
tal	-1.58	-0.659925	0.03	Transaldolase
yicC	-1.58	-0.659925	0.05	Putative RNAse adapter protein
bcr	-1.57	-0.650765	0.04	Multidrug efflux pump
lldP	-1.57	-0.650765	0.04	Lactate/glycolate:H+ symporter
sufC	-1.57	-0.650765	0.04	Fe-S cluster assembly ATPase
ydcY	-1.57	-0.650765	0.04	DUF2526 domain-containing protein
yohD	-1.57	-0.650765	0.05	DedA family protein
Z1777	-1.57	-0.650765	0.03	Unknown protein encoded by prophage CP-933N
amiD	-1.56	-0.641546	0.04	N-acetylmuramoyl-L-alanine amidase D
espK	-1.56	-0.641546	0.04	T3SS effector
gltS	-1.56	-0.641546	0.04	Glutamate:sodium symporter
lpxC	-1.56	-0.641546	0.04	UDP-3-O-acyl N-acetylglucosamine deacetylase
yidE	-1.56	-0.641546	0.04	Putative transport protein
ybjP	-1.55	-0.632268	0.04	DUF3828 domain-containing lipoprotein
ygeV	-1.55	-0.632268	0.04	Putative σ54-dependent transcriptional regulator
ymdB	-1.55	-0.632268	0.05	2'-O-acetyl-ADP-ribose deacetylase, regulator of RNase III activity
ada	-1.54	-0.62293	0.05	DNA-binding transcriptional dual regulator
rlmE	-1.54	-0.62293	0.04	23S rRNA 2'-O-ribose U2552 methyltransferase
ybeY	-1.54	-0.62293	0.05	Endoribonuclease
yihY	-1.54	-0.62293	0.05	PF03631 family membrane protein
