# Supplementary material for: Metabolism of l-arabinose converges with virulence regulation to promote enteric pathogen fitness
Source: Nat Commun. 2024 May 25;15:4462. doi: 10.1038/s41467-024-48933-7 (PMC11127945; doi:10.1038/s41467-024-48933-7)
Supplement: Supplementary file 6 — Source Data [file 41467_2024_48933_MOESM6_ESM.xlsx]

## Sheet: Figure 2a
	Relative luminesence units (LUX/OD600)
Time (h)	DMEM	DMEM + Xylose	DMEM + Ribose	DMEM + Arabinose
0	205.17	212.57	323.02	220.39
0.333333	211.42	276.04	274.21	254
0.666667	164.97	185.38	230.4	233.61
1	146.32	234.56	200.87	283.47
1.33333	183.59	174.13	181.62	326.44
1.66667	149.72	185.87	285.76	721.89
2	97.97	269.67	320.16	1333.68
2.33333	213.53	279.89	171.22	2658.04
2.66667	150.49	286.17	345.44	5156.49
3	165.64	302.62	294.56	10262.1
3.33333	241.01	307.49	354.33	14936.6
3.66667	205.44	408	401.27	18364.7
4	258.46	395.11	357.78	17695.3
4.33333	256.13	297.51	358.88	17114.7
4.66667	207.88	367.55	452.5	15634.2
5	208.67	254.43	367.84	14387
5.33333	190.03	229.36	280.19	11395.7
5.66667	160.49	151.21	230.73	11216.6
6	180.6	198.07	231.58	11008.4
6.33333	169.03	183.51	171.95	16301.8
6.66667	161.47	159.99	229.82	25015.6
7	134.88	229.76	288.03	51129.5
7.33333	116.79	250.92	409.11	90325.7
7.66667	171.89	277.53	361.93	126602
8	154.94	381.67	440.65	150998
8.33333	122.05	445.47	428.16	169987
8.66667	155.68	567.88	417.99	184494
9	160.67	618.12	544.51	155684
9.33333	210.55	726.76	558.06	92035
9.66667	222.89	785.95	652.33	67527.5
10	227.96	793.08	631.51	49878.3
10.3333	210.89	864.84	817.78	41795.8
10.6667	241.06	519.86	826.75	37733.6
11	246.34	543.04	872.42	36820.7
11.3333	335.47	583.3	903.78	33373.1
11.6667	299.82	663.67	1056.86	30501.7
12	280.73	708.22	1059.14	27812.6

## Sheet: Figure 2b
		Relative luminesence units (LUX/OD600)
Time (h)	Replicate	ΔaraC	ΔaraC + L-arabinose
0	A	66.74	100.18
	B	95.43	64.66
	C	93.14	87.47
1	A	122.1	49.02
	B	79.89	64.52
	C	47.05	37.53
2	A	40.85	49.82
	B	52.96	44.13
	C	30.79	26.75
3	A	41.7	36.88
	B	25.1	22.56
	C	34.3	20.76
4	A	31.79	19.05
	B	29.35	17.59
	C	27.76	16.53
5	A	26.54	15.84
	B	25.26	15.21
	C	16.33	14.88
6	A	23.95	14.76
	B	15.6	14.86
	C	31.8	15.17
7	A	22.16	15.25
	B	15.06	15.35
	C	21.98	15.25
8	A	21.13	22.92
	B	29.12	39.31
	C	29.07	46.68
9	A	29.07	53.87
	B	27.81	62.32
	C	40.56	69.58
10	A	40.22	84.93
	B	46.62	77.06
	C	53.14	92.8
11	A	58.74	92.9
	B	45.03	83.52
	C	51.83	91.61
12	A	38.49	82.54
	B	32.38	60.74
	C	31.97	44.25

## Sheet: Figure 2c
		Relative luminesence units (LUX/OD600)
Time (h)	Replicate	ΔaraCparaC	ΔaraCparaC + L-arabinose
0	A	104.02	68.45
	B	68.87	65.41
	C	64.81	59.43
1	A	61.1	114.52
	B	52.26	101.81
	C	46	110.12
2	A	41.92	115.92
	B	37.58	218.3
	C	35	287.09
3	A	32.43	362.94
	B	30.13	469.04
	C	42.23	539.91
4	A	26.23	675.75
	B	24.21	724.87
	C	22.26	718.85
5	A	20.74	691.38
	B	19.36	630.59
	C	18.26	581.02
6	A	17.5	562.79
	B	17.06	526.23
	C	16.4	785.28
7	A	16.41	929.71
	B	16.64	1309.48
	C	16.8	1952.78
8	A	24.96	2973.48
	B	34.73	3916.41
	C	42.88	5110.13
9	A	43.68	6390.57
	B	59.04	7287.32
	C	58.11	8713.16
10	A	56.67	9461.6
	B	64.78	10520.8
	C	64.4	12752.4
11	A	68.89	10866.7
	B	62.13	9727.99
	C	50.9	8701.15
12	A	43.58	8046.22
	B	43.68	7433.31
	C	50.27	6858.58

## Sheet: Figure 2d
Time (days)	EHEC								Δaau
2	300000000	500000000	1000000000	500000000	900000000	3000000000	550000000	1200000000	1600000000	500000000	1400000000	1100000000	1550000000	6500000000	1400000000	1500000000
5	450000000	100000000	900000000	9350000000	14000000000	4000000000	1500000000	1300000000	600000000	50000000	850000000	650000000	7000000000	8500000000	1500000000	700000000
7	43500000	7000000	40000000	30500000	2000000000	550000000	200000000	100000000	21500000	3000000	90000000	24500000	1500000000	1300000000	650000000	750000000
9	9650000	3100000	190000000	2500000	3350000000	870000000	2165000000	3460000000	3350000	3400000	260000000	14500000	150000000	280000000	85000000	140000000
12	16000000	5000000	20000000	11500000	2090500000	3698550000	1545900000	4399730000	8000000	10000000	20000000	13500000	9500000	1450000	4100000	270000
16	45000000	50000000	35000000	20000000	1399000000	2899910000	1799675000	1749350000	40000000	15000000	15000000	15000000	1000000	90000	325000	650000
19	209000000	99500000	60000000	34500000	899955000	1099980000	649995000	499955000	11000000	35500000	35000000	20500000	45000	20000	5000	45000

## Sheet: Figure 2e
	Days post infection
Mouse	2	5	7	9	12	16	19
1	0.489638	-0.112422	-0.543412	-0.696843	-0.538391	-0.288513	-1.51611
2	-0.237361	-0.538391	-0.605338	-0.197244	-0.237361	-0.76024	-0.684956
3	-0.0912329	-0.262184	0.114822	-0.101141	-0.237361	-0.605338	-0.471444
4	0.105062	-1.39526	-0.332495	0.526067	-0.167725	-0.3623	-0.463426
5	-0.00127173	-0.538391	-0.3623	-1.58631	-2.57989	-3.38318	-4.53837
6	0.0984312	0.089998	0.13622	-0.729722	-3.64402	-4.7455	-4.97772
7	0.168404	-0.237361	0.274522	-1.6434	-2.81376	-3.98067	-5.3513
8	-0.140451	-0.506206	0.6377	-1.63031	-4.44942	-3.66732	-4.28308

## Sheet: Figure 3c
	Relative luminesence units (LUX/OD600)
Time (h)	0 mg/mL			0.5 mg/mL			1 mg/mL
0	4896.87	6080.21	4771.66	4377.26	4838.71	4355.77	3715.37	6081.44	5914.77
1	14832.7	19782.2	15141.3	12314.5	14279	12043.3	11280.5	21008	21749.2
2	12000.3	11544.5	11674.8	10494.4	11856.2	10653.3	10330.9	15212	19242.6
3	57172.9	46524	61568.5	46647.2	56227.4	53688.3	48837.5	72638	96214.9
4	142336	120617	146924	135477	149838	142931	137274	167550	243157
5	228627	201307	226910	229826	249446	230083	236946	276347	327891
6	268615	255445	266852	302581	295345	285664	283284	357286	309206
7	162294	128163	148282	243336	219822	195043	322679	357840	256302
8	80966.9	63279.8	66800.6	204577	175200	151166	223725	285398	227932
9	41570.4	36195.1	29483.6	218262	194121	187323	177662	287098	175839
10	25424.2	25502.7	24464.8	140387	109401	107029	176188	263365	141059

## Sheet: Figure 3e
EHEC per cell			% infected cell
- L-arabinose	+ L-arabinose		- L-arabinose			+ L-arabinose
14	40		60.2822	58.998	87.635	85.58	79.865	95.2065
9	32
2	9
1	16
7	20
5	41
2	23
2	19
4	20
3	50
8	38
2	27
24	42
3	23
13	54
17	13
4	22
20	32
13	41
4	25
23	23
26	17
5	26
35	18
17	10
16	12
14	35
16	15
6	15
11	13
1	7
1	27
2	8
4	15
17	16
17	4
11	2
23	18
3	24
9	19
20	12
13	7
5	8
1	6
1	14
1	54
5	12
3	3
5	7
12	6
7	16
7	9
7	24
2	3
1	7
3	24
6	95
5	62
4	19
15	11
6	53
3	7
6	22
20	4
2	13
7	17
1	7
2	36
4	11
3	24
12	7
20	5
11	10
16	54
11	15
31	8
2	5
7	21
2	13
5	47
12	29
2	13
2	45
2	28
4	9
3	20
3	21
2	6
13	29
9	8
19	4
10	13
17	8
11	41
7	10
4	28
6	19
2	64
2	24
12	34
11	46
2	142
11	45
4	61
3	54
2	31
4	35
1	54
4	51
10	57
9	46
3	8
8	21
2	17
8	17
2	13
3	20
1	20
9	3
18	19
2	50
2	11
11	42
8	6
1	19
4	15
4	13
5	42
13	22
7	12
7	11
3	12
5	80
15	20
12	30
5	64
6	32
1	57
4	21
4	13
14	36
3	6
19	27
5	42
1	38
3	12
3	11
3	21
1	24
4	42
10	37
2	21
2	26
17	46
6	12
14	5
10	45
11	27
15	37
6	20
33	9
15	11
5	32
8	18
14	41
6	15
21	38
11	11
10	9
6	10
4	50
4	32
6	6
2	12
2	19
4	35
6	36
9	79
7	58
8	81
3	10
3	18
5	7
12	16
9	11
1	36
5	11
9	41
16	31
8	67
6	5
14	8
5	14
6	14
33	10
14	3
32	11
43	44
17	15
32	6
13	10
9	6
9	8
11	10
11	5
7	5
19	2
11	27
3	84
2	4
4	12
10	7
4	81
7	2
13	4
8	6
25	10
15	19
5	23
2	21
9	35
3	17
3	38
13	19
8	33
7	27
13	25
13	18
4	8
15	10
13	25
18	15
11	14
16	16
28	11
8	5
26	24
15	24
16	26
7	9
8	4
9	1
7	13
12	5
9	2
9	10
6	8
41	7
2	7
20	5
8	5
11	5
22	7
6	3
5	25
4	58
13	27
8	51
10	16
3	13
3	14
7	74
3	23
8	16
4	21
2	8
5	16
9	24
5	5
3	3
5	3
2	4
6	18
7	14
48	12
9	9
1	21
1	32
3	8
8	8
5	6
2	8
6	3
2	21
13	18
1	10
9	19
4	13
5	60
1	11
1	17
2	19
2	19
8	23
15	16
10	31
15	14
15	11
11	6
11	22
12	23
12	14
3	11
5	12
9	10
8	14
6	10
9	10
4	11
4	15
1	19
3	9
3	4
3	8
2	13
15	15
9	12
2	2
3	5
14	6
16	12
3	17
3	23
1	5
5	5
8	6
13	2
2	5
1	22
2	11
4	8
45	40
35	12
35	16
3	13
21	9
17	18
14	17
15	20
13	8
4	32
11	32
12	38
12	39
2	28
2	28
8	18
11	21
3	22
6	45
2	49
4	16
9	22
7	19
12	27
1	17
3	9
21	19
14	38
6	54
6	34
8	15
19	9
28	9
10	18
13	3
5	12
5	27
5	21
4	2
4	1
7	2
7	5
4	7
2	8
5	7
2	8
3	7
2	2
9	13
17	13
17	14
17	15
16	30
46	37
11	10
29	3
23	10
7	7
13	13
15	11
6	9
21	9
10	17
12	16
12	23
5	32
7	14
9	13
23	23
4	13
26	15
48	16
56	19
28	20
36	14
15	7
25	30
11	68
17	47
35	10
42	1
44	8
25	23
23	23
39	3
61	2
25	1
1	1
6	8
9	9
9	9
11	14
12	20
25	40
36	14
36	14
40	2
40	6
1	20
4	13
4	14
5	4
8	39
9	15
3	10
4	12
4	6
4	21
4	8
4	4
4	5
4	6
8	21
9	15
10	22
12	18
13	42
6	24
8	10
9	3
10	4
18	5
21	6
21	7
24	9
23	10
26	11
40	12
19	17
26	3
24	7
43	7
61	5
47	6
15	4
21	4
20	4
5	7
6	5
7	11
7	10
6	13
17	15
13	35
13	19
14	13
14	43
15	10
43	11
14	12
17	10
17	55
24	28
30	34
15	17
18	24
4	24
7	26
10	18
4	18
9	12
7	37
2	43
10	12
7	22
12	17
11	1
26	23
5	30
41	9
22	11
29	4
20	9
14	15
11	53
2	3
13	34
15	11
38	8
14	13
16	88
12	15
9	13
14	29
14	10
6	53
9	35
9	26
7	22
13	45
11	13
15
12
19
9
16
17
25
37
33

## Sheet: Figure 4a
Strain	- L-arabinose			+ L-arabinose
EHEC	28843.1	44458.9	49374	107075	126597	105316
ΔaraC	33260.3	23482.2	37575.8	34058	34925.9	39274.5
ΔaraC + pSU-araC	36906.9	34448.8	35057.4	101110	98304.4	105713

## Sheet: Figure 4b
Strain	- L-arabinose			+ L-arabinose
EHEC	98676	127778	122159	259101	274102	246175
ΔaraBAD	122744	90081	100923	73289	89165	68328
ΔaraE	113485	107972	120945	190000	175047	161900
ΔaraFGH	171676	114437	134556	330585	209808	237070

## Sheet: Figure 4c
Strain	- L-arabinose			+ L-arabinose
EHEC	50392.6	41641.3	61284.6	109727	117829	107322
ΔaraC	55288.5	40609.7	55010.2	54589.1	49633.6	58128.6
ΔaraC + pSU-araBADE	45858	31513.6	26777.8	249424	276000	274848
ΔaraC + pSU-araE	39162.2	36646	32656.8	25748.8	30416.1	24968.2

[truncated: 25 more sheets: Figure 5a, Figure 5b, Figure 5c, Figure 5d, Figure 6b, Figure 6c, Figure 6d, Figure S3a, Figure S3b, Figure S3c, Figure S3d, Figure S4, Figure S5a, Figure S5b, Figure S5c, Figure S7a, Figure S7b, Figure S7c, Figure S8b, Figure S9 …]
